# Supplementary material for: Molecular Characterization and Elucidation of Pathways to Identify Novel Therapeutic Targets in Pulmonary Arterial Hypertension
Source: Front Physiol. 2021 Jul 23;12:694702. doi: 10.3389/fphys.2021.694702 (PMC8346036; doi:10.3389/fphys.2021.694702)
Supplement: Supplementary file 1 [file Table_1.XLSX]

## Sheet: GSE15197
Supplementary table 1. The differentially expressed genes of GSE15197 and GSE117261
ID	P.Value	logFC	Gene.symbol	Gene.title
A_24_P330112	1.73e-07	2.20693	MAGOHB	mago homolog B, exon junction complex core component
A_23_P82370	3.2e-07	-3.3287	HOXA6	homeobox A6
A_23_P318881	4.83e-07	3.0744	SIAE	sialic acid acetylesterase
A_23_P34546	1.15e-06	-1.34831	SDCCAG8	serologically defined colon cancer antigen 8
A_23_P50498	1.35e-06	-1.56598	FTL	ferritin light chain
A_23_P93302	1.64e-06	1.59197	GABBR1	gamma-aminobutyric acid type B receptor subunit 1
A_24_P305312	1.68e-06	-1.3446	BBC3	BCL2 binding component 3
A_23_P21086	2.12e-06	-3.0403	LGI3	leucine rich repeat LGI family member 3
A_23_P124619	2.24e-06	-1.86261	S100A14	S100 calcium binding protein A14
A_23_P380266	2.31e-06	-1.67869	FLJ23867	uncharacterized protein FLJ23867
A_32_P224522	2.43e-06	-1.09303	SLC25A23	solute carrier family 25 member 23
A_23_P373028	2.44e-06	1.56307	CACNA1C	calcium voltage-gated channel subunit alpha1 C
A_23_P24948	2.72e-06	-1.93217	KCNE3	potassium voltage-gated channel subfamily E regulatory subunit 3
A_23_P76684	2.88e-06	-1.04372	RTN3	reticulon 3
A_24_P116535	2.94e-06	-1.50873	MMP15	matrix metallopeptidase 15
A_23_P303833	3.1e-06	2.27434	SCN4B	sodium voltage-gated channel beta subunit 4
A_24_P87824	3.11e-06	-1.68486	ZMYND8	zinc finger MYND-type containing 8
A_23_P250701	3.8e-06	-1.70742	WNK1	WNK lysine deficient protein kinase 1
A_24_P176173	3.86e-06	1.60288	LTBP2	latent transforming growth factor beta binding protein 2
A_23_P147782	3.97e-06	-1.75446	SCRT1	scratch family transcriptional repressor 1
A_23_P58031	4.03e-06	-2.11312	MAP3K13	mitogen-activated protein kinase kinase kinase 13
A_23_P25888	4.4e-06	2.80793	FRMD6	FERM domain containing 6
A_23_P52499	4.43e-06	2.15728	SLC18A2	solute carrier family 18 member A2
A_23_P212241	4.52e-06	2.48048	CHL1	cell adhesion molecule L1 like
A_23_P27538	5.17e-06	-1.61425	CALR3	calreticulin 3
A_23_P116264	5.51e-06	-2.37623	NRGN	neurogranin
A_23_P85903	5.87e-06	-1.59166	TLR5	toll like receptor 5
A_23_P405295	6.18e-06	-2.27011	LCE3C	late cornified envelope 3C
A_24_P234822	6.65e-06	1.75939	RIOK2	RIO kinase 2
A_32_P135558	6.77e-06	1.48691	CNEP1R1	CTD nuclear envelope phosphatase 1 regulatory subunit 1
A_23_P500892	6.79e-06	1.31261	TUB	tubby bipartite transcription factor
A_23_P212749	7.27e-06	-1.23149	HTT	huntingtin
A_23_P9761	7.37e-06	-1.55638	CNTROB	centrobin, centriole duplication and spindle assembly protein
A_24_P101200	7.56e-06	2.22745	IMPAD1	inositol monophosphatase domain containing 1
A_32_P219279	7.77e-06	-2.28236	ELFN2	extracellular leucine rich repeat and fibronectin type III domain containing 2
A_23_P145916	8.03e-06	1.78804	AEBP1	AE binding protein 1
A_24_P85574	8.21e-06	-2.2049	F2	coagulation factor II, thrombin
A_24_P263036	8.46e-06	-1.37229	ALDH4A1	aldehyde dehydrogenase 4 family member A1
A_23_P25684	9.32e-06	-1.36139	RDH11	retinol dehydrogenase 11 (all-trans/9-cis/11-cis)
A_32_P107617	9.46e-06	-1.69966	SFTPD	surfactant protein D
A_23_P500093	9.55e-06	3.47344	RGS13	regulator of G-protein signaling 13
A_23_P419150	9.76e-06	2.1675	VENTX	VENT homeobox
A_23_P154466	9.77e-06	-1.51066	AGBL5	ATP/GTP binding protein like 5
A_24_P63178	1e-05	2.16706	CHL1	cell adhesion molecule L1 like
A_23_P99642	1.01e-05	-1.2759	SLC7A7	solute carrier family 7 member 7
A_23_P126582	1.02e-05	2.60682	CASQ2	calsequestrin 2
A_24_P277875	1.03e-05	1.41327	CHN2	chimerin 2
A_23_P215735	1.08e-05	-1.15201	ST7	suppression of tumorigenicity 7
A_23_P382065	1.09e-05	1.46872	EMCN	endomucin
A_23_P363778	1.1e-05	2.19712	FRZB	frizzled-related protein
A_24_P751074	1.13e-05	2.23003	ETS1	ETS proto-oncogene 1, transcription factor
A_23_P5435	1.14e-05	-1.24015	KRTCAP3	keratinocyte associated protein 3
A_23_P121851	1.16e-05	1.46914	PCDHB15	protocadherin beta 15
A_23_P75299	1.17e-05	-1.48767	LHPP	phospholysine phosphohistidine inorganic pyrophosphate phosphatase
A_23_P10947	1.17e-05	-1.52261	STAC3	SH3 and cysteine rich domain 3
A_23_P117424	1.18e-05	-1.10769	DCAF11	DDB1 and CUL4 associated factor 11
A_24_P590560	1.18e-05	1.50584	RRN3	RRN3 homolog, RNA polymerase I transcription factor
A_23_P94397	1.19e-05	2.95102	OMD	osteomodulin
A_23_P500206	1.19e-05	-1.30283	IL17RE	interleukin 17 receptor E
A_23_P203344	1.21e-05	1.82176	ZFP91	ZFP91 zinc finger protein
A_24_P82155	1.29e-05	2.5914	ANKDD1A	ankyrin repeat and death domain containing 1A
A_23_P147995	1.3e-05	1.69408	PICALM	phosphatidylinositol binding clathrin assembly protein
A_23_P142389	1.32e-05	-1.54324	LSR	lipolysis stimulated lipoprotein receptor
A_24_P145134	1.35e-05	1.89098	OSMR	oncostatin M receptor
A_32_P352358	1.36e-05	1.93597	LOC650293	seven transmembrane helix receptor
A_23_P256084	1.37e-05	-2.14342	ARSE	arylsulfatase E (chondrodysplasia punctata 1)
A_32_P197620	1.39e-05	-1.12077	GEMIN8P4	gem nuclear organelle associated protein 8 pseudogene 4
A_23_P361014	1.39e-05	1.46993	TSHZ3	teashirt zinc finger homeobox 3
A_23_P208450	1.42e-05	-0.988324	SLC25A23	solute carrier family 25 member 23
A_23_P252903	1.44e-05	-1.31632	SIL1	SIL1 nucleotide exchange factor
A_24_P168456	1.45e-05	-1.53715	ATP5D	ATP synthase, H+ transporting, mitochondrial F1 complex, delta subunit
A_23_P96209	1.46e-05	-1.41731	REEP4	receptor accessory protein 4
A_24_P256219	1.47e-05	1.86843	MAF	MAF bZIP transcription factor
A_23_P137366	1.51e-05	-1.98681	C1QB	complement C1q B chain
A_24_P48057	1.55e-05	-1.83384	IRX5	iroquois homeobox 5
A_24_P941268	1.58e-05	1.64336	CA5B	carbonic anhydrase 5B
A_23_P372334	1.6e-05	-1.09173	CCDC12	coiled-coil domain containing 12
A_23_P79155	1.69e-05	-1.57316	GPR39	G protein-coupled receptor 39
A_23_P301530	1.71e-05	-1.53594	ANK3	ankyrin 3, node of Ranvier (ankyrin G)
A_24_P188005	1.89e-05	1.84003	IREB2	iron responsive element binding protein 2
A_32_P85999	1.9e-05	2.56562	CDH13	cadherin 13
A_32_P852607	1.95e-05	-1.8379	DYRK1A	dual specificity tyrosine phosphorylation regulated kinase 1A
A_24_P283395	1.97e-05	-1.07177	ADCK2	aarF domain containing kinase 2
A_23_P388150	2.07e-05	-2.27006	PLA2G12B	phospholipase A2 group XIIB
A_23_P140876	2.08e-05	-1.89476	ABCA3	ATP binding cassette subfamily A member 3
A_23_P9869	2.11e-05	1.55866	CNDP1	carnosine dipeptidase 1
A_23_P17030	2.14e-05	-1.29984	RNPEPL1	arginyl aminopeptidase like 1
A_24_P36890	2.15e-05	-1.77615	RAP1GAP	RAP1 GTPase activating protein
A_23_P157404	2.17e-05	-1.55571	AP1S1	adaptor related protein complex 1 sigma 1 subunit
A_32_P71675	2.18e-05	-1.66253	SMIM1	small integral membrane protein 1 (Vel blood group)
A_23_P154158	2.2e-05	-1.53235	MFSD9	major facilitator superfamily domain containing 9
A_23_P90359	2.24e-05	-2.75627	NRTN	neurturin
A_23_P115534	2.25e-05	-1.24409	KIAA0319L	KIAA0319 like
A_24_P277657	2.32e-05	-1.2438	GMPR	guanosine monophosphate reductase
A_32_P331052	2.42e-05	-1.84503	RBBP8NL	RBBP8 N-terminal like
A_24_P119201	2.46e-05	2.53881	MBD2	methyl-CpG binding domain protein 2
A_23_P146274	2.46e-05	2.113	STMN2	stathmin 2
A_24_P326957	2.48e-05	-0.924692	DCAF11	DDB1 and CUL4 associated factor 11
A_24_P150803	2.49e-05	-1.34832	PRSS8	protease, serine 8
A_23_P135226	2.5e-05	-1.34534	OR1N2	olfactory receptor family 1 subfamily N member 2
A_23_P3946	2.51e-05	-1.36551	NT5M	5',3'-nucleotidase, mitochondrial
A_23_P164081	2.53e-05	1.70884	MYH10	myosin, heavy chain 10, non-muscle
A_32_P81357	2.59e-05	-1.0654	FAHD2A	fumarylacetoacetate hydrolase domain containing 2A
A_23_P134109	2.62e-05	1.44135	EPB41L2	erythrocyte membrane protein band 4.1 like 2
A_23_P157136	2.65e-05	-2.00201	SCIN	scinderin
A_23_P253331	2.73e-05	-1.2367	MNX1	motor neuron and pancreas homeobox 1
A_23_P110175	2.75e-05	1.13278	CTSO	cathepsin O
A_23_P37167	2.82e-05	-1.03525	MYH6	myosin heavy chain 6
A_23_P30755	2.85e-05	-2.44478	PTCRA	pre T-cell antigen receptor alpha
A_23_P421935	2.87e-05	-1.26834	ATXN7L3	ataxin 7 like 3
A_24_P134683	2.9e-05	-1.05766	BCAP31	B-cell receptor-associated protein 31
A_23_P104199	2.91e-05	1.35285	ITGB1	integrin subunit beta 1
A_24_P362540	2.94e-05	1.69009	ASAP2	ArfGAP with SH3 domain, ankyrin repeat and PH domain 2
A_23_P15516	2.95e-05	-1.34845	TMEM101	transmembrane protein 101
A_24_P103004	3.06e-05	1.72434	SLC20A1	solute carrier family 20 member 1
A_24_P325118	3.12e-05	2.22521	RGS11	regulator of G-protein signaling 11
A_24_P69439	3.17e-05	2.19126	SLC25A32	solute carrier family 25 member 32
A_23_P76829	3.22e-05	-1.27538	HOMEZ	homeobox and leucine zipper encoding
A_23_P57733	3.26e-05	-1.38775	DRD3	dopamine receptor D3
A_32_P148322	3.26e-05	2.76	CDH6	cadherin 6
A_23_P34452	3.28e-05	1.66862	LOR	loricrin
A_23_P114405	3.28e-05	1.28416	MORF4L2	mortality factor 4 like 2
A_23_P40657	3.29e-05	-1.95443	GCAT	glycine C-acetyltransferase
A_23_P30200	3.39e-05	1.37594	PCDHB16	protocadherin beta 16
A_23_P201035	3.4e-05	-1.3497	GBA	glucosylceramidase beta
A_23_P137139	3.43e-05	-0.993204	BTK	Bruton tyrosine kinase
A_23_P133457	3.43e-05	-1.46918	IRX1	iroquois homeobox 1
A_24_P320665	3.46e-05	2.41773	FAM126A	family with sequence similarity 126 member A
A_23_P77562	3.47e-05	-1.13194	TMEM219	transmembrane protein 219
A_23_P9591	3.54e-05	-1.181	LMAN2	lectin, mannose binding 2
A_23_P8539	3.58e-05	-1.12074	DAGLB	diacylglycerol lipase beta
A_24_P299034	3.62e-05	2.50503	BACH1	BTB domain and CNC homolog 1
A_32_P179177	3.69e-05	-1.32437	SYT15	synaptotagmin 15
A_24_P192727	3.73e-05	-1.41438	KAZALD1	Kazal type serine peptidase inhibitor domain 1
A_23_P366828	3.79e-05	-1.34618	ABCC6	ATP binding cassette subfamily C member 6
A_23_P133068	3.85e-05	1.5427	ANK2	ankyrin 2, neuronal
A_23_P348298	3.95e-05	-1.28229	SAC3D1	SAC3 domain containing 1
A_23_P316812	3.99e-05	-1.28102	AKR7A2P1	aldo-keto reductase family 7 member A2 pseudogene 1
A_23_P3934	4.04e-05	-1.84286	RNF43	ring finger protein 43
A_23_P355525	4.17e-05	1.46998	HECTD2	HECT domain E3 ubiquitin protein ligase 2
A_32_P28685	4.19e-05	1.30867	SNRPA1	small nuclear ribonucleoprotein polypeptide A'
A_23_P304524	4.28e-05	1.23966	DCLK2	doublecortin like kinase 2
A_23_P335069	4.34e-05	-1.63372	SLC46A1	solute carrier family 46 member 1
A_23_P349416	4.34e-05	-1.18455	ERBB3	erb-b2 receptor tyrosine kinase 3
A_23_P49448	4.37e-05	-1.46343	FA2H	fatty acid 2-hydroxylase
A_24_P257336	4.45e-05	1.33381	POPDC2	popeye domain containing 2
A_23_P307525	4.51e-05	-1.28244	ANKRD9	ankyrin repeat domain 9
A_23_P333852	4.6e-05	1.28608	TTLL11	tubulin tyrosine ligase like 11
A_24_P35228	4.6e-05	-1.65295	GRHL2	grainyhead like transcription factor 2
A_23_P161583	4.71e-05	1.51114	NAALAD2	N-acetylated alpha-linked acidic dipeptidase 2
A_24_P932760	4.71e-05	1.57102	KLC1	kinesin light chain 1
A_23_P98002	4.71e-05	1.63964	CYP2E1	cytochrome P450 family 2 subfamily E member 1
A_23_P379475	4.79e-05	-1.25774	DHCR24	24-dehydrocholesterol reductase
A_23_P306987	4.79e-05	2.09879	SOX7	SRY-box 7
A_32_P142440	4.8e-05	-1.91992	PCSK9	proprotein convertase subtilisin/kexin type 9
A_24_P90637	4.8e-05	2.2605	SOCS4	suppressor of cytokine signaling 4
A_23_P151637	4.83e-05	2.37718	RNASE2	ribonuclease A family member 2
A_24_P45005	4.9e-05	0.863298	NPEPL1	aminopeptidase-like 1
A_32_P76035	4.9e-05	1.54229	PNPT1	polyribonucleotide nucleotidyltransferase 1
A_23_P8083	4.96e-05	-1.06604	LY6G6C	lymphocyte antigen 6 complex, locus G6C
A_23_P125977	4.98e-05	-1.94838	C1QC	complement C1q C chain
A_24_P223874	4.99e-05	-2.34365	SFTPA1	surfactant protein A1
A_23_P107653	5e-05	-1.24442	ETFB	electron transfer flavoprotein beta subunit
A_24_P222655	5.05e-05	-1.96169	C1QA	complement C1q A chain
A_23_P132285	5.08e-05	-1.1577	MPST	mercaptopyruvate sulfurtransferase
A_23_P81262	5.09e-05	1.92642	PCDHB4	protocadherin beta 4
A_23_P346900	5.13e-05	-1.53878	CACNA2D2	calcium voltage-gated channel auxiliary subunit alpha2delta 2
A_24_P366555	5.2e-05	1.67474	BBS9	Bardet-Biedl syndrome 9
A_23_P164918	5.46e-05	-1.18023	LMTK3	lemur tyrosine kinase 3
A_23_P90752	5.47e-05	-1.10963	NBAS	neuroblastoma amplified sequence
A_23_P161595	5.5e-05	-0.876998	MARK2	microtubule affinity regulating kinase 2
A_23_P152926	5.5e-05	-3.41122	GP1BA	glycoprotein Ib platelet alpha subunit
A_23_P163992	5.5e-05	-1.30752	GRB7	growth factor receptor bound protein 7
A_23_P156907	5.62e-05	-1.16359	SOBP	sine oculis binding protein homolog
A_23_P309739	5.65e-05	1.94469	ESR1	estrogen receptor 1
A_23_P102517	5.66e-05	1.50237	PDE6D	phosphodiesterase 6D
A_23_P114736	5.67e-05	-2.54581	KCNJ10	potassium voltage-gated channel subfamily J member 10
A_23_P138776	5.79e-05	-1.02509	ACP2	acid phosphatase 2, lysosomal
A_23_P361569	5.79e-05	0.83726	SLC35F5	solute carrier family 35 member F5
A_23_P91640	5.8e-05	-1.65209	ASPHD2	aspartate beta-hydroxylase domain containing 2
A_23_P48070	5.83e-05	-1.24644	ING4	inhibitor of growth family member 4
A_23_P127068	5.94e-05	-1.06379	SEMA4G	semaphorin 4G
A_23_P213592	5.95e-05	-0.8658	RNF44	ring finger protein 44
A_24_P320124	5.96e-05	2.35227	NPY5R	neuropeptide Y receptor Y5
A_32_P141445	6.35e-05	-1.31642	MGC34796	sepiapterin reductase (7,8-dihydrobiopterin:NADP+ oxidoreductase) pseudogene
A_24_P167984	6.36e-05	-0.977676	ATMIN	ATM interactor
A_23_P17695	6.5e-05	-1.08137	SLC37A1	solute carrier family 37 member 1
A_23_P68628	6.54e-05	-1.20144	NECAB3	N-terminal EF-hand calcium binding protein 3
A_23_P27767	6.65e-05	-1.21212	ZNF444	zinc finger protein 444
A_23_P200737	6.73e-05	2.5218	RGS4	regulator of G-protein signaling 4
A_23_P114210	6.76e-05	-1.34881	POU3F4	POU class 3 homeobox 4
A_24_P109214	6.77e-05	-2.17065	APOC1	apolipoprotein C1
A_23_P70534	6.87e-05	-2.28117	LY6G6F	lymphocyte antigen 6 complex, locus G6F
A_23_P16423	6.88e-05	-1.52199	ZBTB7A	zinc finger and BTB domain containing 7A
A_24_P306499	6.93e-05	-1.37719	SCNN1B	sodium channel epithelial 1 beta subunit
A_24_P182461	6.94e-05	-1.94133	IGSF3	immunoglobulin superfamily member 3
A_23_P75268	6.97e-05	0.926041	VDAC2	voltage dependent anion channel 2
A_23_P429977	7.06e-05	-1.03079	KCNQ1	potassium voltage-gated channel subfamily Q member 1
A_23_P37704	7.29e-05	-1.82293	CDT1	chromatin licensing and DNA replication factor 1
A_23_P73420	7.37e-05	-1.36331	TRAPPC9	trafficking protein particle complex 9
A_24_P107897	7.4e-05	-0.803899	TXNDC11	thioredoxin domain containing 11
A_23_P144877	7.41e-05	-1.55588	ATOX1	antioxidant 1 copper chaperone
A_23_P24555	7.42e-05	1.31628	PHLDB1	pleckstrin homology like domain family B member 1
A_32_P104746	7.5e-05	0.945765	ZFYVE28	zinc finger FYVE-type containing 28
A_23_P20427	7.51e-05	-1.19952	RHOBTB2	Rho related BTB domain containing 2
A_24_P942092	7.53e-05	1.24882	SPACA6	sperm acrosome associated 6
A_23_P145501	7.54e-05	1.11765	MED23	mediator complex subunit 23
A_24_P280660	7.58e-05	-2.06291	TREML1	triggering receptor expressed on myeloid cells like 1
A_24_P141214	7.59e-05	1.42853	STOM	stomatin
A_23_P4913	7.61e-05	-1.42356	KDELR1	KDEL endoplasmic reticulum protein retention receptor 1
A_23_P74609	7.67e-05	2.03802	G0S2	G0/G1 switch 2
A_23_P120364	7.69e-05	-1.13414	PPDPF	pancreatic progenitor cell differentiation and proliferation factor
A_23_P334538	7.74e-05	-1.32767	KLK3	kallikrein related peptidase 3
A_23_P77756	7.87e-05	-1.47048	GALR2	galanin receptor 2
A_23_P31124	7.87e-05	1.81054	COL21A1	collagen type XXI alpha 1 chain
A_23_P356004	7.9e-05	1.58188	KCNIP3	potassium voltage-gated channel interacting protein 3
A_23_P217326	7.91e-05	1.48413	FHL1	four and a half LIM domains 1
A_23_P34376	7.92e-05	-1.23261	TCEA3	transcription elongation factor A3
A_23_P68752	7.96e-05	1.04903	DIP2A	disco interacting protein 2 homolog A
A_23_P333218	8.01e-05	-0.878105	ERGIC1	endoplasmic reticulum-golgi intermediate compartment 1
A_24_P358554	8.05e-05	-1.12499	BCAN	brevican
A_23_P208870	8.09e-05	-0.830176	AKT2	AKT serine/threonine kinase 2
A_24_P42066	8.2e-05	-1.07165	GGT3P	gamma-glutamyltransferase 3 pseudogene
A_23_P115124	8.35e-05	-1.19223	TRIM11	tripartite motif containing 11
A_23_P77971	8.4e-05	-3.38724	ITGA2B	integrin subunit alpha 2b
A_24_P197794	8.47e-05	2.16211	TBRG4	transforming growth factor beta regulator 4
A_23_P32975	8.49e-05	-1.13693	DPP7	dipeptidyl peptidase 7
A_23_P107994	8.52e-05	-1.19935	TMEM160	transmembrane protein 160
A_23_P381461	8.61e-05	-1.63121	LRRC45	leucine rich repeat containing 45
A_24_P577694	8.63e-05	1.61522	ADCY1	adenylate cyclase 1
A_24_P196382	8.73e-05	1.8007	ATG3	autophagy related 3
A_23_P388914	8.78e-05	-1.38092	SGF29	SAGA complex associated factor 29
A_32_P930685	8.8e-05	2.30954	ZNF876P	zinc finger protein 876, pseudogene
A_23_P29551	8.88e-05	-2.21524	TMEM40	transmembrane protein 40
A_24_P98161	8.98e-05	2.02257	KRIT1	KRIT1, ankyrin repeat containing
A_23_P6822	9.01e-05	1.313	ITIH3	inter-alpha-trypsin inhibitor heavy chain 3
A_23_P307563	9.06e-05	2.25353	KALRN	kalirin, RhoGEF kinase
A_23_P101073	9.09e-05	-1.77791	OR1E1	olfactory receptor family 1 subfamily E member 1
A_24_P170826	9.16e-05	-1.2812	ZER1	zyg-11 related cell cycle regulator
A_24_P74371	9.17e-05	-1.04924	CTSA	cathepsin A
A_23_P1374	9.28e-05	-1.8879	PRKCQ	protein kinase C theta
A_32_P319200	9.35e-05	-1.31474	GGTLC2	gamma-glutamyltransferase light chain 2
A_23_P408376	9.37e-05	1.52564	HSPA12A	heat shock protein family A (Hsp70) member 12A
A_24_P319369	9.41e-05	-1.17677	F11R	F11 receptor
A_23_P317324	9.44e-05	-1.49273	MECOM	MDS1 and EVI1 complex locus
A_23_P143748	9.59e-05	-1.23605	TTLL12	tubulin tyrosine ligase like 12
A_24_P227065	9.67e-05	-1.64592	PITX3	paired like homeodomain 3
A_23_P259442	9.74e-05	1.71386	CPE	carboxypeptidase E
A_24_P28657	9.78e-05	1.3583	AHCTF1	AT-hook containing transcription factor 1
A_23_P91636	9.92e-05	2.55184	POM121L9P	POM121 transmembrane nucleoporin like 9, pseudogene
A_24_P13649	0.0001	-1.52407	INF2	inverted formin, FH2 and WH2 domain containing
A_23_P376735	0.0001	-1.54075	ZNF524	zinc finger protein 524
A_23_P125726	0.000101	-1.32113	TMEM164	transmembrane protein 164
A_23_P85008	0.000102	1.21377	MAOB	monoamine oxidase B
A_23_P31195	0.000102	-1.45613	TMUB1	transmembrane and ubiquitin like domain containing 1
A_24_P176374	0.000103	-1.64747	CDT1	chromatin licensing and DNA replication factor 1
A_23_P89199	0.000104	0.869505	COPS3	COP9 signalosome subunit 3
A_23_P97365	0.000106	-0.947249	LRRC8D	leucine rich repeat containing 8 family member D
A_24_P167668	0.000106	1.4322	LTBP2	latent transforming growth factor beta binding protein 2
A_23_P425752	0.000106	-1.57723	TRIM14	tripartite motif containing 14
A_24_P28622	0.000106	1.06614	ANGEL2	angel homolog 2
A_24_P788227	0.000106	2.51413	LINC01296	long intergenic non-protein coding RNA 1296
A_24_P81740	0.000107	-0.896241	TALDO1	transaldolase 1
A_23_P145	0.000107	-1.29724	HMGCL	3-hydroxymethyl-3-methylglutaryl-CoA lyase
A_24_P90005	0.000107	1.24481	COL13A1	collagen type XIII alpha 1 chain
A_23_P152906	0.000108	-3.80544	ALOX12	arachidonate 12-lipoxygenase, 12S type
A_23_P203882	0.000108	1.97288	MMP19	matrix metallopeptidase 19
A_24_P190472	0.000108	-1.81037	SLPI	secretory leukocyte peptidase inhibitor
A_23_P55020	0.000108	-1.78509	CD300LF	CD300 molecule like family member f
A_24_P106112	0.000109	1.88707	PKD2	polycystin 2, transient receptor potential cation channel
A_24_P56894	0.000109	1.05873	CRLF3	cytokine receptor like factor 3
A_23_P128201	0.00011	-1.29761	NCKAP1L	NCK associated protein 1 like
A_23_P114947	0.000113	1.58972	RGS2	regulator of G-protein signaling 2
A_23_P31654	0.000113	-0.895771	RPL8	ribosomal protein L8
A_24_P372553	0.000113	1.24245	EDRF1	erythroid differentiation regulatory factor 1
A_23_P379649	0.000115	-1.68498	BMF	Bcl2 modifying factor
A_23_P165668	0.000115	1.14281	SLC35F5	solute carrier family 35 member F5
A_24_P800604	0.000115	-2.26387	FAM83H	family with sequence similarity 83 member H
A_23_P218144	0.000115	1.46151	LTBP2	latent transforming growth factor beta binding protein 2
A_23_P318039	0.000116	1.77522	CNOT9	CCR4-NOT transcription complex subunit 9
A_23_P165390	0.000119	2.20994	SLC30A6	solute carrier family 30 member 6
A_23_P49467	0.000119	-0.890552	SZRD1	SUZ RNA binding domain containing 1
A_23_P117992	0.000121	-1.31142	ATP2C2	ATPase secretory pathway Ca2+ transporting 2
A_32_P538017	0.000121	-1.27473	TBX10	T-box 10
A_23_P90696	0.000122	0.946691	TRIB2	tribbles pseudokinase 2
A_32_P40288	0.000122	2.02801	TMEM200A	transmembrane protein 200A
A_23_P151700	0.000122	1.49953	SOCS4	suppressor of cytokine signaling 4
A_23_P324885	0.000123	1.57054	CCR2	C-C motif chemokine receptor 2
A_23_P5731	0.000124	-1.09598	FAHD2A	fumarylacetoacetate hydrolase domain containing 2A
A_23_P170246	0.000125	1.70843	OCRL	OCRL, inositol polyphosphate-5-phosphatase
A_24_P242132	0.000125	1.83175	NRBP2	nuclear receptor binding protein 2
A_23_P145301	0.000126	-1.29672	NFKBIL1	NFKB inhibitor like 1
A_24_P649282	0.000126	2.01765	LUZP2	leucine zipper protein 2
A_24_P924915	0.000127	-1.21458	ABHD2	abhydrolase domain containing 2
A_23_P203406	0.000127	-1.0323	GANAB	glucosidase II alpha subunit
A_23_P101297	0.00013	-1.04094	EML2	echinoderm microtubule associated protein like 2
A_23_P433676	0.00013	1.93892	ZNF529	zinc finger protein 529
A_23_P149221	0.00013	-1.93161	HECTD3	HECT domain E3 ubiquitin protein ligase 3
A_23_P105184	0.000131	-1.01068	ARAP1	ArfGAP with RhoGAP domain, ankyrin repeat and PH domain 1
A_23_P14957	0.000131	0.946292	CDR2	cerebellar degeneration related protein 2
A_24_P187921	0.000131	2.18831	MANEA	mannosidase endo-alpha
A_23_P204564	0.000131	2.04283	PPP1R12A	protein phosphatase 1 regulatory subunit 12A
A_23_P70588	0.000132	-1.07736	GRM4	glutamate metabotropic receptor 4
A_24_P207479	0.000132	-1.12546	DEDD2	death effector domain containing 2
A_23_P68087	0.000132	-1.03655	ATIC	5-aminoimidazole-4-carboxamide ribonucleotide formyltransferase/IMP cyclohydrolase
A_23_P157636	0.000132	-1.64445	PEBP4	phosphatidylethanolamine binding protein 4
A_23_P52382	0.000133	-1.27394	DNAJB12	DnaJ heat shock protein family (Hsp40) member B12
A_23_P86059	0.000133	1.43662	HHIPL2	HHIP like 2
A_23_P98304	0.000134	1.27943	ANO1	anoctamin 1
A_23_P128060	0.000136	1.45528	ZNF26	zinc finger protein 26
A_24_P392480	0.000136	-1.24372	MYPOP	Myb related transcription factor, partner of profilin
A_23_P78571	0.000136	-1.11683	COX6B2	cytochrome c oxidase subunit 6B2
A_23_P216889	0.000136	2.19691	ANKRD20A2	ankyrin repeat domain 20 family member A2
A_23_P210977	0.000137	-1.70184	SCAND1	SCAN domain containing 1
A_32_P228341	0.000137	-1.94806	LOC149703	uncharacterized LOC149703
A_24_P921446	0.000138	2.22756	EMP1	epithelial membrane protein 1
A_23_P128919	0.000138	-0.919227	LGALS3	lectin, galactoside binding soluble 3
A_24_P226116	0.000138	1.7083	NAA15	N(alpha)-acetyltransferase 15, NatA auxiliary subunit
A_23_P406508	0.000138	1.85352	PDE1C	phosphodiesterase 1C
A_23_P123454	0.000138	-1.65467	NUDT18	nudix hydrolase 18
A_24_P382533	0.000139	-1.27774	NNAT	neuronatin
A_23_P208915	0.00014	-1.43098	DPP9	dipeptidyl peptidase 9
A_23_P365412	0.000141	1.15736	MFSD4A	major facilitator superfamily domain containing 4A
A_23_P24129	0.000141	2.15108	DKK1	dickkopf WNT signaling pathway inhibitor 1
A_24_P895892	0.000141	-1.1389	LOC646938	TBC1 domain family member 2B pseudogene
A_23_P10902	0.000143	1.62935	FRZB	frizzled-related protein
A_23_P212779	0.000143	-1.93877	PARM1	prostate androgen-regulated mucin-like protein 1
A_23_P31840	0.000144	-0.983615	EEF1D	eukaryotic translation elongation factor 1 delta
A_23_P152909	0.000145	-2.57133	ALOX12	arachidonate 12-lipoxygenase, 12S type
A_23_P219188	0.000145	-1.17983	RABL6	RAB, member RAS oncogene family-like 6
A_24_P924721	0.000146	-2.89559	TPM1	tropomyosin 1 (alpha)
A_23_P216199	0.000147	1.92122	PPP1R3B	protein phosphatase 1 regulatory subunit 3B
A_23_P156697	0.000147	-1.07773	ABHD16A	abhydrolase domain containing 16A
A_23_P157371	0.000148	1.24844	FAM3C	family with sequence similarity 3 member C
A_32_P44878	0.000148	1.72137	ITIH5	inter-alpha-trypsin inhibitor heavy chain family member 5
A_24_P916585	0.000148	-1.15497	ENTPD6	ectonucleoside triphosphate diphosphohydrolase 6 (putative)
A_23_P4144	0.000148	-0.708694	COASY	Coenzyme A synthase
A_23_P92225	0.000149	-1.14031	MUC20	mucin 20, cell surface associated
A_24_P198844	0.000149	-0.923228	MPDU1	mannose-P-dolichol utilization defect 1
A_23_P71981	0.000149	-1.17435	ERAL1	Era like 12S mitochondrial rRNA chaperone 1
A_23_P211598	0.00015	-1.41717	PMM1	phosphomannomutase 1
A_24_P399500	0.000153	-1.64276	PCP2	Purkinje cell protein 2
A_24_P299423	0.000153	1.87649	IL16	interleukin 16
A_23_P32861	0.000153	1.59845	NMD3	NMD3 ribosome export adaptor
A_23_P133345	0.000154	-1.38996	CLINT1	clathrin interactor 1
A_23_P5018	0.000154	-1.40613	CEBPA-AS1	CEBPA antisense RNA 1 (head to head)
A_23_P117662	0.000154	2.30126	HDC	histidine decarboxylase
A_32_P489130	0.000155	2.20639	BRWD3	bromodomain and WD repeat domain containing 3
A_23_P331813	0.000155	-0.849179	ZNF687	zinc finger protein 687
A_23_P153418	0.000155	-1.259	ISOC2	isochorismatase domain containing 2
A_23_P218346	0.000156	-1.92087	TANC2	tetratricopeptide repeat, ankyrin repeat and coiled-coil containing 2
A_24_P942296	0.000157	1.88605	CNOT2	CCR4-NOT transcription complex subunit 2
A_23_P41217	0.000157	1.80552	CD200R1	CD200 receptor 1
A_23_P4323	0.000158	-1.04852	SCRN2	secernin 2
A_32_P194032	0.000159	1.48091	LONRF1	LON peptidase N-terminal domain and ring finger 1
A_23_P165927	0.000159	1.09882	STMN3	stathmin 3
A_23_P38649	0.00016	-1.29945	MC2R	melanocortin 2 receptor
A_24_P233786	0.000164	1.1209	FAM129A	family with sequence similarity 129 member A
A_23_P101759	0.000164	-1.92967	FUT5	fucosyltransferase 5
A_24_P229350	0.000164	1.35663	FMNL3	formin like 3
A_24_P912058	0.000164	-1.0586	HEXA	hexosaminidase subunit alpha
A_23_P101992	0.000165	-1.74311	MARCO	macrophage receptor with collagenous structure
A_32_P112380	0.000167	-1.55377	TMEM102	transmembrane protein 102
A_23_P51761	0.000168	-2.25737	OR6K2	olfactory receptor family 6 subfamily K member 2
A_23_P23221	0.00017	1.73923	GADD45A	growth arrest and DNA damage inducible alpha
A_23_P40989	0.00017	-1.53626	USP13	ubiquitin specific peptidase 13 (isopeptidase T-3)
A_23_P88484	0.000171	-1.34819	DUT	deoxyuridine triphosphatase
A_23_P59718	0.000172	1.27881	SRI	sorcin
A_32_P41292	0.000174	0.875444	VDAC2	voltage dependent anion channel 2
A_32_P11477	0.000175	-1.03154	FAU	FAU, ubiquitin like and ribosomal protein S30 fusion
A_23_P84941	0.000177	-1.44739	MAGIX	MAGI family member, X-linked
A_23_P397417	0.000177	1.22024	CNEP1R1	CTD nuclear envelope phosphatase 1 regulatory subunit 1
A_23_P65466	0.000177	0.835886	RAB2B	RAB2B, member RAS oncogene family
A_23_P209320	0.000178	1.08345	PER2	period circadian clock 2
A_24_P28619	0.000179	1.14125	ANGEL2	angel homolog 2
A_24_P76675	0.000179	-2.15248	MFAP3L	microfibrillar associated protein 3 like
A_23_P91140	0.000179	-1.28886	PECR	peroxisomal trans-2-enoyl-CoA reductase
A_24_P45160	0.000179	-1.14606	OXLD1	oxidoreductase like domain containing 1
A_23_P363344	0.00018	1.04061	TPM1	tropomyosin 1 (alpha)
A_24_P296347	0.00018	1.41565	RRN3	RRN3 homolog, RNA polymerase I transcription factor
A_24_P180849	0.00018	-1.04691	BSPRY	B-box and SPRY domain containing
A_24_P283221	0.000181	1.89988	NAIP	NLR family apoptosis inhibitory protein
A_24_P861099	0.000183	1.66945	CASC15	cancer susceptibility candidate 15 (non-protein coding)
A_32_P99275	0.000183	-1.02607	YTHDF2	YTH N6-methyladenosine RNA binding protein 2
A_23_P120557	0.000184	1.27233	TASP1	taspase 1
A_23_P71830	0.000184	1.14416	ZBTB26	zinc finger and BTB domain containing 26
A_23_P363831	0.000185	1.51006	FBXO3	F-box protein 3
A_32_P161681	0.000185	1.32473	MXRA7	matrix remodeling associated 7
A_24_P56837	0.000185	-2.18463	ASB16	ankyrin repeat and SOCS box containing 16
A_23_P36345	0.000185	-1.13813	STARD10	StAR related lipid transfer domain containing 10
A_24_P302172	0.000186	-1.93656	PTGFR	prostaglandin F receptor
A_23_P92543	0.000186	-1.1194	SCFD2	sec1 family domain containing 2
A_24_P295010	0.000186	1.85021	SERPINB9	serpin family B member 9
A_23_P154400	0.000187	-1.74894	MLPH	melanophilin
A_23_P85269	0.000187	-2.68738	TTN	titin
A_23_P166929	0.000187	1.13832	SERPINI1	serpin family I member 1
A_23_P162679	0.000187	-1.03083	EIF4B	eukaryotic translation initiation factor 4B
A_24_P4272	0.000188	-1.9772	RAB14	RAB14, member RAS oncogene family
A_23_P35970	0.000188	-0.878883	SLC37A4	solute carrier family 37 member 4
A_23_P354208	0.000188	-1.02892	WDR81	WD repeat domain 81
A_23_P19061	0.000191	1.52122	UBTD2	ubiquitin domain containing 2
A_32_P38645	0.000192	-1.71062	RIMS4	regulating synaptic membrane exocytosis 4
A_23_P88069	0.000193	1.52955	LHFP	lipoma HMGIC fusion partner
A_23_P409417	0.000195	-1.41929	VPS37D	VPS37D, ESCRT-I subunit
A_32_P53908	0.000197	-0.815828	EHBP1	EH domain binding protein 1
A_23_P170337	0.000198	-0.964117	ALDH4A1	aldehyde dehydrogenase 4 family member A1
A_23_P358957	0.000198	0.810644	CAMKK2	calcium/calmodulin dependent protein kinase kinase 2
A_23_P16275	0.000199	-1.61117	TSKS	testis specific serine kinase substrate
A_24_P100517	0.0002	-1.4181	SAPCD2	suppressor APC domain containing 2
A_23_P100408	0.000201	-1.71183	NTN3	netrin 3
A_24_P294931	0.000201	-0.979376	PPP2R5D	protein phosphatase 2 regulatory subunit B'delta
A_32_P178513	0.000201	1.76096	FOLH1	folate hydrolase (prostate-specific membrane antigen) 1
A_23_P4649	0.000202	-1.86118	APOC1	apolipoprotein C1
A_23_P50710	0.000203	1.30468	CYP4F2	cytochrome P450 family 4 subfamily F member 2
A_24_P373475	0.000203	1.73866	ASPA	aspartoacylase
A_24_P76854	0.000203	-1.79561	KRTAP2-1	keratin associated protein 2-1
A_23_P392383	0.000203	-1.01359	LARP1	La ribonucleoprotein domain family member 1
A_23_P169117	0.000205	0.779116	RRAGA	Ras related GTP binding A
A_24_P113686	0.000207	0.916114	ZNHIT6	zinc finger HIT-type containing 6
A_23_P84587	0.000207	-0.977256	WNK1	WNK lysine deficient protein kinase 1
A_24_P66312	0.000209	-1.50666	KRTAP12-1	keratin associated protein 12-1
A_24_P141227	0.000209	-1.34618	LMX1B	LIM homeobox transcription factor 1 beta
A_23_P159986	0.00021	2.01693	MIR503HG	MIR503 host gene
A_24_P51909	0.00021	1.24806	CPLX1	complexin 1
A_23_P88177	0.00021	-1.4096	SERPINA12	serpin family A member 12
A_23_P303671	0.000211	1.82095	ECM2	extracellular matrix protein 2
A_23_P338325	0.000213	1.60963	ELK3	ELK3, ETS transcription factor
A_23_P133916	0.000215	-1.47794	C2	complement component 2
A_24_P6381	0.000217	-1.00858	SERINC5	serine incorporator 5
A_23_P308150	0.000217	-1.15843	AMER1	APC membrane recruitment protein 1
A_23_P39019	0.000218	-1.01849	GADD45GIP1	GADD45G interacting protein 1
A_23_P38887	0.00022	-1.03732	EIF3G	eukaryotic translation initiation factor 3 subunit G
A_23_P85171	0.00022	-0.926222	EMD	emerin
A_24_P712562	0.000222	2.384	C17orf67	chromosome 17 open reading frame 67
A_23_P122582	0.000222	-1.0375	C6orf106	chromosome 6 open reading frame 106
A_23_P34527	0.000222	-0.924919	FLAD1	flavin adenine dinucleotide synthetase 1
A_23_P61524	0.000222	-0.844789	CCDC71	coiled-coil domain containing 71
A_23_P83149	0.000223	1.70406	ABHD17B	abhydrolase domain containing 17B
A_23_P98167	0.000224	-1.51259	UNC93B1	unc-93 homolog B1 (C. elegans)
A_23_P502609	0.000226	-0.671979	PIGQ	phosphatidylinositol glycan anchor biosynthesis class Q
A_23_P39542	0.000227	1.24591	C2orf76	chromosome 2 open reading frame 76
A_24_P298587	0.000227	1.43153	TMEM249	transmembrane protein 249
A_24_P210577	0.000229	1.6552	SLTM	SAFB like transcription modulator
A_23_P200015	0.000229	1.9089	AK5	adenylate kinase 5
A_23_P34548	0.00023	-1.38354	SDCCAG8	serologically defined colon cancer antigen 8
A_23_P410507	0.00023	-1.2009	PSPN	persephin
A_23_P169756	0.00023	-1.67405	HIPK2	homeodomain interacting protein kinase 2
A_23_P71889	0.00023	-0.795753	ODF2	outer dense fiber of sperm tails 2
A_23_P37415	0.00023	-1.31225	SECISBP2L	SECIS binding protein 2 like
A_23_P17880	0.000231	-0.973279	DNAL4	dynein axonemal light chain 4
A_24_P205589	0.000233	-1.12929	ACOT7	acyl-CoA thioesterase 7
A_23_P77776	0.000234	1.2075	SRSF2	serine and arginine rich splicing factor 2
A_23_P408206	0.000234	-1.25348	TBC1D21	TBC1 domain family member 21
A_24_P259922	0.000234	1.45103	LANCL1	LanC like 1
A_23_P54758	0.000235	-1.29098	GDE1	glycerophosphodiester phosphodiesterase 1
A_23_P161501	0.000235	-1.00808	UBTD1	ubiquitin domain containing 1
A_24_P308506	0.000235	-1.49625	NAT8B	N-acetyltransferase 8B (putative, gene/pseudogene)
A_23_P50456	0.000236	-0.869237	POLD1	DAN polymerase delta 1, catalytic subunit
A_23_P134225	0.000237	-1.16404	LRRC61	leucine rich repeat containing 61
A_24_P273726	0.000237	1.43123	MSRB3	methionine sulfoxide reductase B3
A_23_P170464	0.000238	-1.39078	RNF208	ring finger protein 208
A_23_P139207	0.000238	-0.999385	SERGEF	secretion regulating guanine nucleotide exchange factor
A_24_P365523	0.000239	-1.43626	FOXA2	forkhead box A2
A_23_P106042	0.000241	-2.99818	CMTM5	CKLF like MARVEL transmembrane domain containing 5
A_23_P250948	0.000241	-0.855319	BRPF1	bromodomain and PHD finger containing 1
A_23_P16063	0.000242	-1.18115	GRIK5	glutamate ionotropic receptor kainate type subunit 5
A_23_P139929	0.000243	-0.901846	ERP29	endoplasmic reticulum protein 29
A_23_P254271	0.000243	1.21786	TUBB6	tubulin beta 6 class V
A_24_P330691	0.000243	-1.00033	SUMO2	small ubiquitin-like modifier 2
A_23_P77661	0.000244	-1.17882	ZNF720	zinc finger protein 720
A_24_P241995	0.000246	-1.09714	NDUFV3	NADH:ubiquinone oxidoreductase subunit V3
A_24_P324011	0.000246	-0.880343	KCTD2	potassium channel tetramerization domain containing 2
A_23_P24751	0.000248	-1.17636	TTC9C	tetratricopeptide repeat domain 9C
A_24_P414803	0.000249	2.53635	PLN	phospholamban
A_24_P96961	0.00025	1.75285	SPSB1	splA/ryanodine receptor domain and SOCS box containing 1
A_23_P68311	0.000251	-1.28403	ADGRF3	adhesion G protein-coupled receptor F3
A_24_P920207	0.000251	1.24276	ARHGAP23	Rho GTPase activating protein 23
A_23_P412409	0.000251	1.2888	PRRC2C	proline rich coiled-coil 2C
A_23_P377664	0.000253	1.17026	ALS2	ALS2, alsin Rho guanine nucleotide exchange factor
A_23_P81392	0.000254	-1.80292	WWC1	WW and C2 domain containing 1
A_24_P185484	0.000254	1.16947	ZNF507	zinc finger protein 507
A_23_P216108	0.000254	-1.91355	ANK1	ankyrin 1
A_24_P65373	0.000255	-2.26722	ITGA2B	integrin subunit alpha 2b
A_23_P142849	0.000256	1.92674	RND3	Rho family GTPase 3
A_23_P82775	0.000256	1.84748	SOX17	SRY-box 17
A_24_P321525	0.000256	1.32294	RERG	RAS like estrogen regulated growth inhibitor
A_24_P259276	0.000257	-1.20966	ZDHHC24	zinc finger DHHC-type containing 24
A_24_P879787	0.000258	1.29119	BMS1P6	BMS1, ribosome biogenesis factor pseudogene 6
A_24_P740705	0.000258	-1.08825	RPS19BP1	ribosomal protein S19 binding protein 1
A_23_P145606	0.000259	-1.41297	CHRM2	cholinergic receptor muscarinic 2
A_23_P200489	0.000259	-1.17878	TMEM63A	transmembrane protein 63A
A_23_P384816	0.000259	-1.62342	SLC45A4	solute carrier family 45 member 4
A_23_P40880	0.000261	-1.56722	CMTM8	CKLF like MARVEL transmembrane domain containing 8
A_24_P73702	0.000261	-1.53947	FBXL8	F-box and leucine rich repeat protein 8
A_23_P426989	0.000262	-1.03089	SH3BP5L	SH3 binding domain protein 5 like
A_24_P68214	0.000262	-1.44319	VIL1	villin 1
A_23_P41009	0.000262	-1.03554	TEX264	testis expressed 264
A_24_P110062	0.000262	-0.941515	PTPMT1	protein tyrosine phosphatase, mitochondrial 1
A_23_P136116	0.000265	1.23651	AGMO	alkylglycerol monooxygenase
A_24_P200784	0.000265	1.24187	C6orf203	chromosome 6 open reading frame 203
A_23_P208334	0.000266	-0.970684	PDE4A	phosphodiesterase 4A
A_23_P212284	0.000266	-1.25661	POC1A	POC1 centriolar protein A
A_23_P50368	0.000267	-1.56118	OSCAR	osteoclast associated, immunoglobulin-like receptor
A_32_P43711	0.000268	-1.24233	SOCS7	suppressor of cytokine signaling 7
A_24_P339071	0.000269	0.775615	CDR2	cerebellar degeneration related protein 2
A_24_P239538	0.000269	1.27399	FAM124A	family with sequence similarity 124 member A
A_24_P331537	0.00027	-0.972545	MAGEA5	MAGE family member A5
A_23_P104651	0.000271	-1.21786	CDCA5	cell division cycle associated 5
A_23_P1904	0.000272	2.29663	MS4A2	membrane spanning 4-domains A2
A_23_P210319	0.000273	-1.18015	DTNB	dystrobrevin beta
A_23_P340722	0.000274	0.986883	XPOT	exportin for tRNA
A_23_P420218	0.000274	-1.34524	CACNG8	calcium voltage-gated channel auxiliary subunit gamma 8
A_24_P160460	0.000274	-1.55851	SLC39A3	solute carrier family 39 member 3
A_23_P118095	0.000275	-1.58101	RPL3L	ribosomal protein L3 like
A_23_P321354	0.000276	1.42424	TMEM71	transmembrane protein 71
A_23_P218002	0.000277	2.01263	PRG2	proteoglycan 2, pro eosinophil major basic protein
A_23_P332042	0.000278	-0.859292	RECQL5	RecQ like helicase 5
A_24_P79403	0.000278	-3.79326	PF4	platelet factor 4
A_23_P146798	0.000279	-0.87171	SEPHS2	selenophosphate synthetase 2
A_24_P347198	0.00028	1.27884	DENR	density regulated re-initiation and release factor
A_32_P162187	0.00028	-1.63323	C2	complement component 2
A_32_P336712	0.000281	-1.47365	LMNTD2	lamin tail domain containing 2
A_23_P169838	0.000282	1.14625	SUN1	Sad1 and UNC84 domain containing 1
A_23_P13713	0.000283	1.55215	PRPH	peripherin
A_24_P370372	0.000286	-1.07359	CBX6	chromobox 6
A_23_P155868	0.000286	0.931198	PGRMC2	progesterone receptor membrane component 2
A_24_P48204	0.000287	-1.13154	SECTM1	secreted and transmembrane 1
A_32_P425998	0.000287	1.43994	IGFN1	immunoglobulin-like and fibronectin type III domain containing 1
A_24_P183375	0.000288	1.88092	PPP2CA	protein phosphatase 2 catalytic subunit alpha
A_24_P246107	0.000289	-1.08111	KRTAP13-4	keratin associated protein 13-4
A_32_P494620	0.000289	-1.16744	LHFPL5	lipoma HMGIC fusion partner-like 5
A_23_P375494	0.000289	-1.51001	CEBPA	CCAAT/enhancer binding protein alpha
A_23_P65089	0.00029	0.930488	DDX47	DEAD-box helicase 47
A_23_P146783	0.00029	1.63857	NEB	nebulin
A_24_P313262	0.00029	1.76857	ARPP19	cAMP regulated phosphoprotein 19
A_32_P27046	0.000291	-1.64646	CHGA	chromogranin A
A_23_P203120	0.000291	-1.43	CADM1	cell adhesion molecule 1
A_23_P40010	0.000292	2.58858	LINC00152	long intergenic non-protein coding RNA 152
A_23_P254340	0.000293	-0.768365	RPN1	ribophorin I
A_32_P141135	0.000293	1.47592	C1orf74	chromosome 1 open reading frame 74
A_24_P26897	0.000293	1.25572	INPP5A	inositol polyphosphate-5-phosphatase A
A_24_P354615	0.000296	1.04735	MTMR12	myotubularin related protein 12
A_32_P129288	0.000298	-1.1666	RAB1B	RAB1B, member RAS oncogene family
A_23_P100189	0.000298	-1.92974	PRM1	protamine 1
A_24_P175156	0.0003	1.94619	CLEC5A	C-type lectin domain family 5 member A
A_23_P342275	0.0003	1.81753	ADAMTS1	ADAM metallopeptidase with thrombospondin type 1 motif 1
A_24_P136387	0.0003	2.1152	CEP85L	centrosomal protein 85 like
A_23_P336670	0.0003	1.00477	NEPRO	nucleolus and neural progenitor protein
A_23_P162822	0.000302	0.773486	EXOSC8	exosome component 8
A_23_P82868	0.000303	1.7344	PLAT	plasminogen activator, tissue type
A_23_P21734	0.000304	1.59963	AK6	adenylate kinase 6
A_23_P23625	0.000304	0.722757	ACAP3	ArfGAP with coiled-coil, ankyrin repeat and PH domains 3
A_23_P46396	0.000306	1.61161	PTBP2	polypyrimidine tract binding protein 2
A_23_P382460	0.000306	2.13623	NIPA1	non imprinted in Prader-Willi/Angelman syndrome 1
A_24_P391987	0.000307	0.875362	C4orf3	chromosome 4 open reading frame 3
A_23_P121596	0.000308	-3.44006	PPBP	pro-platelet basic protein
A_32_P48244	0.000308	1.1948	ZNF100	zinc finger protein 100
A_23_P1331	0.000308	1.17826	COL13A1	collagen type XIII alpha 1 chain
A_23_P55682	0.000308	1.0767	ZSCAN18	zinc finger and SCAN domain containing 18
A_24_P57528	0.00031	-0.853853	SLC39A11	solute carrier family 39 member 11
A_24_P331655	0.000312	1.27582	KIAA0895L	KIAA0895 like
A_24_P30141	0.000315	1.4305	FRA10AC1	fragile site, folic acid type, rare, fra(10)(q23.3) or fra(10)(q24.2) candidate 1
A_23_P422766	0.000315	1.97812	KLHDC1	kelch domain containing 1
A_23_P121987	0.000316	2.03049	TSLP	thymic stromal lymphopoietin
A_32_P206541	0.000317	1.89783	EMB	embigin
A_24_P220855	0.000319	1.58551	ITIH5	inter-alpha-trypsin inhibitor heavy chain family member 5
A_24_P59111	0.000319	-1.33807	DPP6	dipeptidyl peptidase like 6
A_23_P252825	0.00032	-0.735455	SCAP	SREBF chaperone
A_24_P410536	0.000321	2.5184	UBR4	ubiquitin protein ligase E3 component n-recognin 4
A_23_P200493	0.000321	1.15727	LBR	lamin B receptor
A_23_P149200	0.000321	-1.03538	CDC20	cell division cycle 20
A_23_P334798	0.000323	1.88955	LRRC2	leucine rich repeat containing 2
A_23_P46618	0.000323	-1.05713	PLXNA2	plexin A2
A_23_P433132	0.000323	-0.9667	KRTCAP3	keratinocyte associated protein 3
A_23_P78543	0.000324	-1.04154	AP1M2	adaptor related protein complex 1 mu 2 subunit
A_23_P381992	0.000324	2.38604	ITGAV	integrin subunit alpha V
A_24_P379450	0.000325	1.03567	NOL9	nucleolar protein 9
A_32_P23010	0.000325	-0.894848	SDHAF1	succinate dehydrogenase complex assembly factor 1
A_23_P17044	0.000325	-1.43194	SFTPB	surfactant protein B
A_24_P12539	0.000327	1.2137	KBTBD2	kelch repeat and BTB domain containing 2
A_24_P208703	0.000327	2.20864	FAM107A	family with sequence similarity 107 member A
A_23_P154806	0.000328	-0.885913	EPB41L1	erythrocyte membrane protein band 4.1 like 1
A_23_P337875	0.000328	1.46642	PAQR3	progestin and adipoQ receptor family member 3
A_23_P115161	0.000328	2.04612	ACKR1	atypical chemokine receptor 1 (Duffy blood group)
A_23_P164196	0.000328	-1.66228	DLX4	distal-less homeobox 4
A_23_P115331	0.000329	-1.30299	AHDC1	AT-hook DNA binding motif containing 1
A_24_P102389	0.00033	1.00702	ALG11	ALG11, alpha-1,2-mannosyltransferase
A_23_P119936	0.000331	-1.10482	REG3A	regenerating family member 3 alpha
A_24_P162287	0.000332	-1.73343	CEP250	centrosomal protein 250
A_23_P39704	0.000335	1.04902	SRSF7	serine and arginine rich splicing factor 7
A_24_P22562	0.000338	-1.42305	FAM215A	family with sequence similarity 215 member A (non-protein coding)
A_23_P153351	0.000339	-1.09307	BLVRB	biliverdin reductase B
A_23_P152235	0.00034	-1.82215	IRX3	iroquois homeobox 3
A_23_P201808	0.000341	1.71615	PLPP3	phospholipid phosphatase 3
A_24_P32672	0.000342	-1.09851	MRPL11	mitochondrial ribosomal protein L11
A_23_P129935	0.000344	1.51571	VMP1	vacuole membrane protein 1
A_23_P162476	0.000344	-1.09054	CDCA3	cell division cycle associated 3
A_24_P341535	0.000348	-1.51972	GOLGA2P7	golgin A2 pseudogene 7
A_24_P701776	0.000349	-3.9649	ARHGEF35	Rho guanine nucleotide exchange factor 35
A_32_P65943	0.000352	-1.07427	EEF1D	eukaryotic translation elongation factor 1 delta
A_24_P674479	0.000353	1.44263	FAM122C	family with sequence similarity 122C
A_24_P185036	0.000356	1.16167	CMTR2	cap methyltransferase 2
A_24_P91222	0.000356	-1.01205	DCAF7	DDB1 and CUL4 associated factor 7
A_23_P122896	0.000357	-1.62483	TFR2	transferrin receptor 2
A_23_P212688	0.000359	-1.22987	MECOM	MDS1 and EVI1 complex locus
A_24_P673063	0.00036	-1.29453	FABP5	fatty acid binding protein 5
A_23_P208493	0.00036	0.912367	LILRB2	leukocyte immunoglobulin like receptor B2
A_23_P147875	0.00036	-1.12995	CHID1	chitinase domain containing 1
A_23_P203888	0.00036	1.72219	MMP19	matrix metallopeptidase 19
A_24_P185117	0.000361	-1.08124	RILP	Rab interacting lysosomal protein
A_23_P37127	0.000363	-1.22296	FOXA1	forkhead box A1
A_23_P408675	0.000364	1.28411	BTAF1	B-TFIID TATA-box binding protein associated factor 1
A_24_P63642	0.000366	-1.50304	T	T brachyury transcription factor
A_23_P316012	0.000369	1.23451	RHOJ	ras homolog family member J
A_24_P233256	0.000369	1.58883	ZNF649	zinc finger protein 649
A_23_P413760	0.000369	-1.34708	P2RX5	purinergic receptor P2X 5
A_24_P89843	0.000369	-0.794663	CYHR1	cysteine and histidine rich 1
A_23_P411277	0.00037	-1.85865	SLC5A2	solute carrier family 5 member 2
A_23_P4592	0.000371	1.57018	SIGLEC6	sialic acid binding Ig like lectin 6
A_23_P5610	0.000371	-0.998239	DOK1	docking protein 1
A_23_P381976	0.000372	1.31515	OGT	O-linked N-acetylglucosamine (GlcNAc) transferase
A_23_P50374	0.000372	-1.93137	OSCAR	osteoclast associated, immunoglobulin-like receptor
A_24_P338992	0.000372	-1.25784	EDC3	enhancer of mRNA decapping 3
A_24_P55971	0.000373	-1.17479	VEGFB	vascular endothelial growth factor B
A_23_P217258	0.000375	-1.50144	CYBB	cytochrome b-245 beta chain
A_24_P234391	0.000377	1.76576	EFHD1	EF-hand domain family member D1
A_23_P67432	0.000378	1.73259	ZNF583	zinc finger protein 583
A_24_P251899	0.00038	1.11089	CSNK1A1	casein kinase 1 alpha 1
A_24_P226322	0.000381	-2.25474	SH3BGRL2	SH3 domain binding glutamate rich protein like 2
A_23_P54728	0.000382	-1.30071	FAM173A	family with sequence similarity 173 member A
A_23_P126448	0.000382	-0.865021	NAXE	NAD(P)HX epimerase
A_24_P109652	0.000382	1.25976	PEAK1	pseudopodium enriched atypical kinase 1
A_23_P312565	0.000383	1.04506	ANKRD19P	ankyrin repeat domain 19, pseudogene
A_32_P351277	0.000383	-1.09471	LOC105371184	uncharacterized LOC105371184
A_24_P328471	0.000384	2.02616	PLEKHA3	pleckstrin homology domain containing A3
A_23_P56437	0.000384	0.876982	GTF3C3	general transcription factor IIIC subunit 3
A_24_P399942	0.000385	1.76164	ATP11C	ATPase phospholipid transporting 11C
A_23_P339191	0.000385	-1.19905	CBL	Cbl proto-oncogene
A_23_P420831	0.000385	-1.30329	TRIM10	tripartite motif containing 10
A_23_P102622	0.000385	-1.3653	MATN4	matrilin 4
A_23_P18017	0.000386	1.96784	CPA3	carboxypeptidase A3
A_23_P16516	0.000388	-1.17985	ARID3A	AT-rich interaction domain 3A
A_23_P168014	0.000388	-1.77044	HIST1H2AJ	histone cluster 1, H2aj
A_24_P113341	0.000391	0.741443	C19orf12	chromosome 19 open reading frame 12
A_24_P67988	0.000391	0.681417	FRMD8	FERM domain containing 8
A_24_P179816	0.000394	-1.53252	SLC27A3	solute carrier family 27 member 3
A_24_P74374	0.000394	-0.7816	CTSA	cathepsin A
A_23_P20183	0.000396	-0.802755	FIS1	fission, mitochondrial 1
A_23_P84648	0.0004	0.916948	IDS	iduronate 2-sulfatase
A_23_P64238	0.000401	-2.23633	UPK2	uroplakin 2
A_24_P274640	0.000401	1.18389	GTF2H2C_2	GTF2H2 family member C, copy 2
A_24_P794447	0.000402	2.39682	MIR100HG	mir-100-let-7a-2 cluster host gene
A_23_P90125	0.000403	-1.51676	NAPSB	napsin B aspartic peptidase, pseudogene
A_23_P501007	0.000408	1.35712	EFEMP1	EGF containing fibulin like extracellular matrix protein 1
A_32_P42946	0.00041	-1.51026	C1orf210	chromosome 1 open reading frame 210
A_23_P33961	0.00041	-0.9895	BRS3	bombesin receptor subtype 3
A_23_P202275	0.000411	-1.09765	PRAP1	proline rich acidic protein 1
A_23_P133365	0.000412	1.665	TCERG1	transcription elongation regulator 1
A_23_P19142	0.000413	1.25179	KCNMB1	potassium calcium-activated channel subfamily M regulatory beta subunit 1
A_23_P313938	0.000414	2.1006	PPIF	peptidylprolyl isomerase F
A_23_P171077	0.000415	-0.927998	EBP	emopamil binding protein (sterol isomerase)
A_24_P785293	0.000415	1.45268	SNHG1	small nucleolar RNA host gene 1
A_23_P308673	0.000415	-1.09717	TAOK2	TAO kinase 2
A_23_P363406	0.000415	-1.12895	ANGEL1	angel homolog 1
A_23_P302750	0.000417	1.86767	ATAD3B	ATPase family, AAA domain containing 3B
A_23_P65022	0.000418	-0.976428	ACADS	acyl-CoA dehydrogenase, C-2 to C-3 short chain
A_32_P319880	0.000418	1.27219	UVSSA	UV stimulated scaffold protein A
A_23_P105856	0.000418	1.45063	SLC46A3	solute carrier family 46 member 3
A_24_P6517	0.00042	1.63046	PLEKHG1	pleckstrin homology and RhoGEF domain containing G1
A_24_P132624	0.000421	1.98214	NIPSNAP3B	nipsnap homolog 3B
A_23_P404091	0.000422	1.44946	GRPEL2	GrpE like 2, mitochondrial
A_24_P246406	0.000423	1.25028	FAM69A	family with sequence similarity 69 member A
A_24_P224727	0.000425	-1.36537	CEBPA	CCAAT/enhancer binding protein alpha
A_24_P186174	0.000425	-1.11007	PPP6R2	protein phosphatase 6 regulatory subunit 2
A_23_P112103	0.000425	-0.960185	GSDMD	gasdermin D
A_24_P921366	0.000425	1.72733	CALD1	caldesmon 1
A_23_P129064	0.000427	1.39524	GATM	glycine amidinotransferase
A_24_P225448	0.000428	1.14795	CSRP1	cysteine and glycine rich protein 1
A_23_P386364	0.000428	1.04907	HDX	highly divergent homeobox
A_23_P104555	0.00043	-1.24346	ANKRD2	ankyrin repeat domain 2
A_24_P141629	0.000434	1.467	FAM111A	family with sequence similarity 111 member A
A_23_P8582	0.000434	1.80202	FAM126A	family with sequence similarity 126 member A
A_24_P337062	0.000437	1.89344	TSC22D2	TSC22 domain family member 2
A_32_P160045	0.000438	2.61979	TCTEX1D1	Tctex1 domain containing 1
A_23_P63205	0.000442	1.00698	DR1	down-regulator of transcription 1
A_23_P133665	0.000443	1.82931	FRK	fyn related Src family tyrosine kinase
A_24_P7085	0.000444	-1.0424	RPL29P2	ribosomal protein L29 pseudogene 2
A_23_P7965	0.000445	-3.09363	PGC	progastricsin
A_23_P420551	0.000446	-1.86674	CIT	citron rho-interacting serine/threonine kinase
A_23_P93258	0.000447	-2.04793	HIST1H3B	histone cluster 1, H3b
A_23_P119543	0.000448	-0.950457	HMG20B	high mobility group 20B
A_24_P212443	0.00045	1.45618	UBE3C	ubiquitin protein ligase E3C
A_24_P319923	0.000451	1.15496	MYLK	myosin light chain kinase
A_24_P923749	0.000452	-0.958308	SFT2D3	SFT2 domain containing 3
A_23_P85015	0.000453	1.09254	MAOB	monoamine oxidase B
A_23_P487	0.000454	1.40827	UCK2	uridine-cytidine kinase 2
A_24_P63136	0.000455	2.01066	P2RY13	purinergic receptor P2Y13
A_23_P405129	0.000455	1.26522	LTBP2	latent transforming growth factor beta binding protein 2
A_23_P43549	0.000458	-1.13126	PTGER4P2-CDK2AP2P2	PTGER4P2-CDK2AP2P2 readthrough, transcribed pseudogene
A_24_P86389	0.000459	-1.55225	HIST1H2AM	histone cluster 1, H2am
A_32_P377880	0.00046	1.15057	GDNF	glial cell derived neurotrophic factor
A_23_P335695	0.00046	0.883022	OBSL1	obscurin like 1
A_24_P267523	0.000461	1.54595	COX6B2	cytochrome c oxidase subunit 6B2
A_24_P122137	0.000463	2.9078	LIF	leukemia inhibitory factor
A_23_P46907	0.000464	-0.892525	MICU1	mitochondrial calcium uptake 1
A_24_P26554	0.000464	-1.17258	LYRM4	LYR motif containing 4
A_23_P217088	0.000464	-1.14936	AK1	adenylate kinase 1
A_23_P123125	0.000465	-0.998324	CCM2	CCM2 scaffolding protein
A_24_P137997	0.000467	0.856776	ZNF34	zinc finger protein 34
A_24_P49539	0.000467	-0.890925	MRPL55	mitochondrial ribosomal protein L55
A_24_P804263	0.000469	-0.969425	CSNK2B	casein kinase 2 beta
A_23_P78265	0.000471	-1.25234	KRT33A	keratin 33A
A_23_P218918	0.000472	2.08741	FGF2	fibroblast growth factor 2
A_23_P103690	0.000473	-0.737316	FAM189B	family with sequence similarity 189 member B
A_23_P101380	0.000474	-1.72524	B3GNT8	UDP-GlcNAc:betaGal beta-1,3-N-acetylglucosaminyltransferase 8
A_24_P192556	0.000475	-1.60411	TOR2A	torsin family 2 member A
A_23_P152516	0.000475	0.79455	H3F3B	H3 histone, family 3B
A_23_P127426	0.000477	-1.17775	TM7SF2	transmembrane 7 superfamily member 2
A_23_P161197	0.000477	1.3683	SEC61A2	Sec61 translocon alpha 2 subunit
A_23_P68211	0.000478	-0.964501	SPR	sepiapterin reductase (7,8-dihydrobiopterin:NADP+ oxidoreductase)
A_23_P50504	0.000479	-1.12406	FTL	ferritin light chain
A_23_P155106	0.00048	-1.10728	CCDC134	coiled-coil domain containing 134
A_23_P77274	0.00048	1.63776	UBE2Q2	ubiquitin conjugating enzyme E2 Q2
A_23_P9018	0.000481	-1.35163	DEFB104B	defensin beta 104B
A_24_P281194	0.000481	-1.25465	TRIM72	tripartite motif containing 72
A_24_P406006	0.000481	-1.11548	LPCAT1	lysophosphatidylcholine acyltransferase 1
A_23_P46356	0.000483	-1.40879	TNFAIP8L2	TNF alpha induced protein 8 like 2
A_24_P41291	0.000483	-0.975726	WASH1	WAS protein family homolog 1
A_24_P938352	0.000485	-0.999798	CPM	carboxypeptidase M
A_24_P384573	0.000486	0.855373	EWSR1	EWS RNA binding protein 1
A_23_P157299	0.000486	1.04956	AEBP1	AE binding protein 1
A_23_P112883	0.00049	1.06295	NRBP2	nuclear receptor binding protein 2
A_23_P325802	0.000491	2.15267	USP15	ubiquitin specific peptidase 15
A_24_P142473	0.000491	-0.756191	CTDNEP1	CTD nuclear envelope phosphatase 1
A_23_P11025	0.000492	-1.05194	ZNF185	zinc finger protein 185 (LIM domain)
A_23_P138495	0.000493	1.33029	PTPRE	protein tyrosine phosphatase, receptor type E
A_23_P156109	0.000495	-1.06431	FAF2	Fas associated factor family member 2
A_23_P201988	0.000497	1.33953	MASTL	microtubule associated serine/threonine kinase like
A_23_P125705	0.000497	1.26975	NAP1L2	nucleosome assembly protein 1 like 2
A_24_P144881	0.000498	1.66645	RNF6	ring finger protein 6
A_23_P97889	0.000499	-0.824271	POLL	polymerase (DNA) lambda
A_24_P5750	0.0005	-1.25045	KLK2	kallikrein related peptidase 2
A_23_P134384	0.0005	1.55058	PHF14	PHD finger protein 14
A_23_P167066	0.000501	1.62394	UGDH	UDP-glucose 6-dehydrogenase
A_23_P49327	0.000501	-1.39505	ZNF174	zinc finger protein 174
A_23_P106656	0.000502	-1.13448	CA7	carbonic anhydrase 7
A_23_P160742	0.000504	1.45814	GLMN	glomulin, FKBP associated protein
A_24_P944991	0.000505	1.72204	SREK1IP1	SREK1 interacting protein 1
A_23_P16116	0.000507	-0.935422	RAB4B	RAB4B, member RAS oncogene family
A_23_P151150	0.000507	-1.0864	FOXM1	forkhead box M1
A_24_P406754	0.000507	1.08441	LOXL4	lysyl oxidase like 4
A_23_P90130	0.000508	-1.54742	NAPSA	napsin A aspartic peptidase
A_23_P357360	0.000508	-1.51419	SLC29A3	solute carrier family 29 member 3
A_32_P24140	0.000511	1.99708	GAS2	growth arrest specific 2
A_23_P216845	0.000511	-2.07645	GFI1B	growth factor independent 1B transcriptional repressor
A_23_P77876	0.000513	1.25238	PSMD12	proteasome 26S subunit, non-ATPase 12
A_23_P77502	0.000513	1.02741	PKD1	polycystin 1, transient receptor potential channel interacting
A_23_P70951	0.000513	1.26761	KBTBD2	kelch repeat and BTB domain containing 2
A_23_P383377	0.000514	-1.17878	KLF1	Kruppel like factor 1
A_23_P25515	0.000514	1.03478	MTMR6	myotubularin related protein 6
A_23_P103905	0.000514	-0.674157	UFC1	ubiquitin-fold modifier conjugating enzyme 1
A_24_P184460	0.000515	-0.741431	ARL6IP4	ADP ribosylation factor like GTPase 6 interacting protein 4
A_23_P91221	0.000516	1.13393	PKIG	protein kinase (cAMP-dependent, catalytic) inhibitor gamma
A_24_P184445	0.000518	1.89462	MMP19	matrix metallopeptidase 19
A_23_P103885	0.000518	-1.07898	AURKAIP1	aurora kinase A interacting protein 1
A_24_P340116	0.00052	-1.07845	FAM3A	family with sequence similarity 3 member A
A_23_P164047	0.000522	-0.901353	MMD	monocyte to macrophage differentiation associated
A_23_P166269	0.000523	-1.08796	FAM3B	family with sequence similarity 3 member B
A_23_P11256	0.000523	-1.562	MAGEE2	MAGE family member E2
A_23_P254498	0.000524	-0.839849	RANGRF	RAN guanine nucleotide release factor
A_23_P83414	0.000525	1.84966	PPP1CB	protein phosphatase 1 catalytic subunit beta
A_24_P723655	0.000531	2.06121	LOC650226	ankyrin repeat domain 26 pseudogene
A_23_P210451	0.000532	1.83823	KCNK15	potassium two pore domain channel subfamily K member 15
A_24_P338187	0.000538	1.43788	HNRNPH3	heterogeneous nuclear ribonucleoprotein H3
A_24_P211064	0.000538	2.00197	TWSG1	twisted gastrulation BMP signaling modulator 1
A_23_P428999	0.00054	1.81889	NCOA2	nuclear receptor coactivator 2
A_23_P49521	0.000547	1.35222	SRSF1	serine and arginine rich splicing factor 1
A_24_P56240	0.000547	1.71894	CPNE8	copine 8
A_23_P168551	0.000548	-0.981874	SLC29A4	solute carrier family 29 member 4
A_23_P148919	0.000549	-1.21377	CPT2	carnitine palmitoyltransferase 2
A_23_P77669	0.00055	-1.11944	ZNF821	zinc finger protein 821
A_23_P500501	0.000555	-1.31015	FGFR3	fibroblast growth factor receptor 3
A_23_P390621	0.000556	1.75897	PACRGL	PARK2 coregulated like
A_24_P938383	0.000558	2.43708	FAM199X	family with sequence similarity 199, X-linked
A_24_P180225	0.000558	-0.905582	HTT	huntingtin
A_23_P27584	0.000558	1.20251	MYADM	myeloid associated differentiation marker
A_23_P130906	0.000559	-1.51499	TEX101	testis expressed 101
A_23_P44724	0.000562	1.23872	CSRP2	cysteine and glycine rich protein 2
A_24_P221206	0.000563	-1.07801	TRAPPC5	trafficking protein particle complex 5
A_23_P419947	0.000563	1.45365	MLF1	myeloid leukemia factor 1
A_24_P280846	0.000564	-1.80773	GOLT1A	golgi transport 1A
A_24_P324712	0.000564	-1.98234	NPC1L1	NPC1 like intracellular cholesterol transporter 1
A_32_P99902	0.000567	-0.964914	C15orf40	chromosome 15 open reading frame 40
A_24_P340853	0.000569	-1.03868	PARP10	poly(ADP-ribose) polymerase family member 10
A_23_P52569	0.000569	-1.23028	NUDT8	nudix hydrolase 8
A_23_P82286	0.00057	-1.16203	ZAN	zonadhesin (gene/pseudogene)
A_23_P410965	0.000571	-0.75021	KIAA1522	KIAA1522
A_23_P53346	0.000572	1.25081	NEMP1	nuclear envelope integral membrane protein 1
A_32_P203320	0.000573	1.0883	ROCK1P1	Rho associated coiled-coil containing protein kinase 1 pseudogene 1
A_23_P7250	0.000575	-1.13601	CDS1	CDP-diacylglycerol synthase 1
A_23_P250866	0.000576	-0.679091	TSC22D4	TSC22 domain family member 4
A_23_P51646	0.000577	1.33593	PLK3	polo like kinase 3
A_32_P182156	0.000577	-0.899224	ZNF511	zinc finger protein 511
A_23_P314691	0.000578	1.49572	TYW5	tRNA-yW synthesizing protein 5
A_23_P207614	0.000578	-0.763274	KIAA0100	KIAA0100
A_23_P353717	0.000578	-1.05991	RMI2	RecQ mediated genome instability 2
A_23_P142333	0.000579	-0.912404	FZR1	fizzy/cell division cycle 20 related 1
A_23_P434442	0.000582	0.790943	TCEAL3	transcription elongation factor A like 3
A_23_P20443	0.000586	1.3557	LZTS1	leucine zipper tumor suppressor 1
A_23_P79927	0.000586	1.11014	NOP56	NOP56 ribonucleoprotein
A_23_P258641	0.000587	1.24688	PPP1CB	protein phosphatase 1 catalytic subunit beta
A_24_P315638	0.000587	-1.88908	MRGPRE	MAS related GPR family member E
A_23_P215875	0.000587	1.28419	DCAF13	DDB1 and CUL4 associated factor 13
A_23_P218170	0.000587	-0.869068	UNC45A	unc-45 myosin chaperone A
A_24_P390784	0.000588	-1.14226	SREBF1	sterol regulatory element binding transcription factor 1
A_23_P167096	0.00059	1.41473	VEGFC	vascular endothelial growth factor C
A_23_P423197	0.000596	-1.01199	RXRA	retinoid X receptor alpha
A_23_P320717	0.000597	-0.767988	COG4	component of oligomeric golgi complex 4
A_23_P41948	0.000597	1.03705	SPDL1	spindle apparatus coiled-coil protein 1
A_32_P99432	0.000598	-1.22186	TRAPPC5	trafficking protein particle complex 5
A_23_P50389	0.000599	-1.26017	NAT14	N-acetyltransferase 14 (putative)
A_23_P147900	0.000599	-1.19092	POU6F2	POU class 6 homeobox 2
A_23_P377214	0.000599	-0.891624	HEXIM2	hexamethylene bisacetamide inducible 2
A_23_P155229	0.0006	-1.1985	SSR3	signal sequence receptor subunit 3
A_24_P936041	0.0006	1.93702	HERC4	HECT and RLD domain containing E3 ubiquitin protein ligase 4
A_23_P119322	0.000601	-2.15737	SIGLEC11	sialic acid binding Ig like lectin 11
A_32_P192545	0.000602	0.809263	TCEAL6	transcription elongation factor A like 6
A_23_P105044	0.000603	-0.840191	MRPL23	mitochondrial ribosomal protein L23
A_24_P881527	0.000604	1.09651	CTNND1	catenin delta 1
A_23_P94216	0.000606	1.29669	LONRF1	LON peptidase N-terminal domain and ring finger 1
A_24_P68162	0.000606	-2.24969	DIP2B	disco interacting protein 2 homolog B
A_24_P146670	0.000606	1.6748	SLK	STE20 like kinase
A_23_P352799	0.000608	-1.20818	NPW	neuropeptide W
A_23_P114952	0.000609	-0.812634	TMEM9	transmembrane protein 9
A_23_P121956	0.000611	-0.733524	THG1L	tRNA-histidine guanylyltransferase 1 like
A_32_P470728	0.000612	-1.71407	GSX1	GS homeobox 1
A_23_P207666	0.000614	1.67994	USP6	ubiquitin specific peptidase 6
A_23_P209116	0.000615	1.55221	CYP4F3	cytochrome P450 family 4 subfamily F member 3
A_24_P317835	0.000615	0.881185	INPP5E	inositol polyphosphate-5-phosphatase E
A_23_P411723	0.000616	-2.00358	PLAG1	PLAG1 zinc finger
A_24_P649582	0.000616	-1.81129	PSMD5-AS1	PSMD5 antisense RNA 1 (head to head)
A_23_P201295	0.000618	-1.24437	CASZ1	castor zinc finger 1
A_32_P119348	0.000618	1.51756	BICC1	BicC family RNA binding protein 1
A_23_P259135	0.000618	-0.91439	NCOA6	nuclear receptor coactivator 6
A_24_P16143	0.000618	-1.01234	CDHR4	cadherin related family member 4
A_23_P129312	0.000622	-1.1664	PPP1R14D	protein phosphatase 1 regulatory inhibitor subunit 14D
A_23_P127948	0.000622	1.95136	ADM	adrenomedullin
A_24_P129052	0.000623	-1.36438	FOXI1	forkhead box I1
A_23_P145053	0.000624	1.85346	TUBE1	tubulin epsilon 1
A_24_P82848	0.000624	-1.32064	ADAT3	adenosine deaminase, tRNA specific 3
A_24_P57207	0.000626	-1.31949	CREB3L3	cAMP responsive element binding protein 3 like 3
A_24_P209571	0.000626	1.25579	YWHAZ	tyrosine 3-monooxygenase/tryptophan 5-monooxygenase activation protein zeta
A_24_P256654	0.000626	1.13212	ZNF674-AS1	ZNF674 antisense RNA 1 (head to head)
A_23_P129738	0.000628	-1.10707	LLGL2	LLGL2, scribble cell polarity complex component
A_32_P226149	0.000629	1.13328	YWHAZ	tyrosine 3-monooxygenase/tryptophan 5-monooxygenase activation protein zeta
A_24_P311694	0.00063	0.797959	MAML1	mastermind like transcriptional coactivator 1
A_23_P425516	0.000632	-0.803269	TSPAN17	tetraspanin 17
A_23_P27668	0.000632	-1.31995	SPIB	Spi-B transcription factor
A_32_P186157	0.000634	-1.12882	LRRC27	leucine rich repeat containing 27
A_24_P626920	0.000634	-1.58663	SCD	stearoyl-CoA desaturase
A_24_P933810	0.000635	-1.22237	NAV2	neuron navigator 2
A_23_P114774	0.000637	-0.807876	PMVK	phosphomevalonate kinase
A_24_P883629	0.000637	1.67775	C2orf49	chromosome 2 open reading frame 49
A_23_P21747	0.000638	-1.35278	CABP5	calcium binding protein 5
A_24_P83462	0.000638	2.19515	C9orf47	chromosome 9 open reading frame 47
A_32_P201378	0.000639	-1.43162	LINC00654	long intergenic non-protein coding RNA 654
A_23_P70520	0.00064	-1.15481	CDSN	corneodesmosin
A_23_P120002	0.000643	-0.939781	SP110	SP110 nuclear body protein
A_23_P69826	0.000645	1.34921	DHX15	DEAH-box helicase 15
A_24_P149036	0.000646	1.11103	DPYSL3	dihydropyrimidinase like 3
A_23_P349771	0.000646	1.83611	HAUS5	HAUS augmin like complex subunit 5
A_23_P147166	0.000647	1.43947	CACNA2D3	calcium voltage-gated channel auxiliary subunit alpha2delta 3
A_23_P212844	0.000647	-1.15304	TACC3	transforming acidic coiled-coil containing protein 3
A_23_P218858	0.000647	1.79965	ABI3BP	ABI family member 3 binding protein
A_23_P140241	0.000648	-1.08549	CHD8	chromodomain helicase DNA binding protein 8
A_24_P147169	0.000648	-1.54426	PLA2G4F	phospholipase A2 group IVF
A_23_P210708	0.000648	-1.02427	SIRPA	signal regulatory protein alpha
A_23_P101699	0.000649	-0.839422	HDGFRP2	hepatoma-derived growth factor-related protein 2
A_23_P50857	0.000649	-1.32849	ABHD8	abhydrolase domain containing 8
A_24_P39508	0.00065	1.20611	CMTM3	CKLF like MARVEL transmembrane domain containing 3
A_23_P212050	0.00065	2.02504	BCHE	butyrylcholinesterase
A_23_P146379	0.000651	1.71355	RANBP6	RAN binding protein 6
A_23_P218743	0.000653	-1.25576	AGPAT3	1-acylglycerol-3-phosphate O-acyltransferase 3
A_23_P432056	0.000653	-1.29151	RTN4RL1	reticulon 4 receptor like 1
A_23_P22398	0.000654	-1.98223	MACROD2	MACRO domain containing 2
A_32_P155247	0.000656	-1.06682	FTL	ferritin light chain
A_24_P234214	0.000657	1.04137	HNRNPLL	heterogeneous nuclear ribonucleoprotein L like
A_32_P199998	0.000659	-0.916898	OLMALINC	oligodendrocyte maturation-associated long intergenic non-coding RNA
A_23_P27265	0.00066	1.98361	DSEL	dermatan sulfate epimerase-like
A_23_P219045	0.000661	-2.13557	HIST1H3D	histone cluster 1, H3d
A_24_P405313	0.000662	0.835759	SLC25A12	solute carrier family 25 member 12
A_23_P59613	0.000664	-1.40942	FZD9	frizzled class receptor 9
A_23_P68511	0.000665	-1.66078	ANGPT4	angiopoietin 4
A_23_P209760	0.000669	1.37611	AMMECR1L	AMMECR1 like
A_23_P161446	0.000669	-0.779615	GDI2	GDP dissociation inhibitor 2
A_23_P163278	0.000671	-0.918788	PARP16	poly(ADP-ribose) polymerase family member 16
A_23_P218942	0.000672	-1.61191	PCDHAC2	protocadherin alpha subfamily C, 2
A_24_P139191	0.000672	0.947788	ITCH	itchy E3 ubiquitin protein ligase
A_24_P244410	0.000673	-1.00074	ANAPC15	anaphase promoting complex subunit 15
A_23_P200999	0.000675	-1.00331	ST3GAL3	ST3 beta-galactoside alpha-2,3-sialyltransferase 3
A_23_P89812	0.00068	-1.00997	CNDP2	CNDP dipeptidase 2 (metallopeptidase M20 family)
A_24_P273143	0.000681	1.26814	LINC00152	long intergenic non-protein coding RNA 152
A_24_P217489	0.000682	1.39855	GLRB	glycine receptor beta
A_23_P64161	0.000685	1.81892	ANGPTL5	angiopoietin like 5
A_23_P108463	0.000687	1.1215	WDR35	WD repeat domain 35
A_32_P190404	0.000691	-2.16091	FLVCR1-AS1	FLVCR1 antisense RNA 1 (head to head)
A_23_P125117	0.000693	-1.04885	KLHDC8B	kelch domain containing 8B
A_23_P419051	0.000695	1.00851	PAPOLA	poly(A) polymerase alpha
A_23_P27606	0.000696	-1.09988	IL27RA	interleukin 27 receptor subunit alpha
A_23_P73097	0.000697	1.28357	RGS20	regulator of G-protein signaling 20
A_23_P39024	0.000698	-1.18022	WDR83	WD repeat domain 83
A_23_P201238	0.000699	-1.07637	SNX27	sorting nexin family member 27
A_23_P398040	0.000701	1.95958	YTHDF3	YTH N6-methyladenosine RNA binding protein 3
A_23_P201628	0.000701	1.05268	LAMC1	laminin subunit gamma 1
A_23_P130926	0.000703	-1.72341	C19orf24	chromosome 19 open reading frame 24
A_24_P418619	0.000703	-0.602702	RPS10	ribosomal protein S10
A_23_P146111	0.000704	0.868486	NIPAL2	NIPA like domain containing 2
A_32_P93868	0.000704	-0.793501	RPL13	ribosomal protein L13
A_23_P393758	0.000706	-1.11726	MVB12A	multivesicular body subunit 12A
A_23_P208469	0.000706	-0.6543	LONP1	lon peptidase 1, mitochondrial
A_23_P87346	0.00071	-2.8295	HBD	hemoglobin subunit delta
A_24_P159227	0.000711	-1.16646	PAK6	p21 (RAC1) activated kinase 6
A_23_P15829	0.000712	-0.74093	TOP3A	topoisomerase (DNA) III alpha
A_23_P214222	0.000713	0.977923	MARCKS	myristoylated alanine rich protein kinase C substrate
A_23_P21457	0.000714	1.46721	NMD3	NMD3 ribosome export adaptor
A_23_P15348	0.000716	0.978902	MPRIP	myosin phosphatase Rho interacting protein
A_23_P60718	0.000717	-0.975879	ALG12	ALG12, alpha-1,6-mannosyltransferase
A_23_P259801	0.000719	1.58086	NEK1	NIMA related kinase 1
A_23_P208523	0.000725	-1.43876	LENG1	leukocyte receptor cluster member 1
A_23_P21376	0.000732	1.09593	MAGI2	membrane associated guanylate kinase, WW and PDZ domain containing 2
A_23_P302134	0.000735	-1.24423	FLJ37453	uncharacterized LOC729614
A_23_P326009	0.000737	1.36269	ZNF471	zinc finger protein 471
A_23_P163059	0.000738	1.27554	PCNX4	pecanex homolog 4 (Drosophila)
A_23_P384072	0.00074	-1.13439	EPN1	epsin 1
A_23_P128817	0.000741	-1.18494	PCK2	phosphoenolpyruvate carboxykinase 2, mitochondrial
A_23_P38987	0.000742	-0.836952	CNOT3	CCR4-NOT transcription complex subunit 3
A_32_P20439	0.000749	-0.979313	MCCD1	mitochondrial coiled-coil domain 1
A_23_P1102	0.000752	2.01563	ACTA1	actin, alpha 1, skeletal muscle
A_23_P27917	0.000752	-0.922649	OR10H1	olfactory receptor family 10 subfamily H member 1
A_24_P56484	0.000753	2.18222	BRMS1L	breast cancer metastasis-suppressor 1-like
A_23_P101806	0.000753	-1.28409	HPN	hepsin
A_24_P385119	0.000756	1.05996	TAF2	TATA-box binding protein associated factor 2
A_24_P140391	0.000756	0.87112	PIGY	phosphatidylinositol glycan anchor biosynthesis class Y
A_32_P171061	0.000757	-1.45946	ASCL2	achaete-scute family bHLH transcription factor 2
A_23_P167129	0.000757	-2.04494	HHIP	hedgehog interacting protein
A_23_P208835	0.000758	-1.1456	MAP2K2	mitogen-activated protein kinase kinase 2
A_24_P916586	0.000759	1.96967	BICD1	BICD cargo adaptor 1
A_23_P111961	0.000761	1.39798	MAK16	MAK16 homolog
A_24_P253003	0.000767	1.07071	WNT11	Wnt family member 11
A_24_P289299	0.000767	1.43316	ARHGEF25	Rho guanine nucleotide exchange factor 25
A_23_P51069	0.000769	-0.664853	COX5B	cytochrome c oxidase subunit 5B
A_23_P51291	0.00077	-1.26938	PARS2	prolyl-tRNA synthetase 2, mitochondrial (putative)
A_23_P74178	0.00077	-1.62336	HCRTR1	hypocretin receptor 1
A_23_P110403	0.00077	1.44264	PDLIM3	PDZ and LIM domain 3
A_24_P133542	0.00077	-1.18232	PML	promyelocytic leukemia
A_23_P30634	0.000771	1.21651	BACH2	BTB domain and CNC homolog 2
A_23_P129313	0.000772	-0.898302	IVD	isovaleryl-CoA dehydrogenase
A_24_P398746	0.000775	1.85773	STYX	serine/threonine/tyrosine interacting protein
A_23_P59877	0.000775	-1.10973	FABP5	fatty acid binding protein 5
A_23_P257091	0.000779	-1.175	NUP214	nucleoporin 214
A_23_P13073	0.000779	-0.973405	PUS3	pseudouridylate synthase 3
A_24_P83262	0.00078	1.0678	TSPAN6	tetraspanin 6
A_24_P22079	0.00078	0.895431	FOXO1	forkhead box O1
A_24_P914376	0.000781	-1.14922	EPOR	erythropoietin receptor
A_23_P18939	0.000782	1.21489	RASA1	RAS p21 protein activator 1
A_23_P76488	0.000784	1.81592	EMP1	epithelial membrane protein 1
A_23_P17192	0.000784	1.69389	RAPGEF4	Rap guanine nucleotide exchange factor 4
A_24_P284324	0.000785	-0.986987	TMEM104	transmembrane protein 104
A_24_P308628	0.000785	-0.92125	HEMK1	HemK methyltransferase family member 1
A_24_P778649	0.000786	2.13122	MDM4	MDM4, p53 regulator
A_23_P76515	0.00079	0.921103	CERS5	ceramide synthase 5
A_23_P103703	0.000795	1.39136	HSPB7	heat shock protein family B (small) member 7
A_24_P201381	0.000796	1.67347	FGFBP3	fibroblast growth factor binding protein 3
A_23_P1170	0.000798	1.00732	ZFAND4	zinc finger AN1-type containing 4
A_32_P85593	0.0008	1.34404	LOC100101478	H2B histone family member M pseudogene
A_24_P930442	0.0008	-1.62308	RCC1	regulator of chromosome condensation 1
A_24_P273875	0.000802	1.3815	PRDX3	peroxiredoxin 3
A_23_P431630	0.000802	1.36624	USP32	ubiquitin specific peptidase 32
A_24_P98783	0.000803	-1.56377	MFRP	membrane frizzled-related protein
A_32_P131367	0.000806	1.16788	RNF13	ring finger protein 13
A_24_P387839	0.000807	1.45976	DEGS1	delta 4-desaturase, sphingolipid 1
A_24_P376707	0.000808	-1.37064	HDGF	hepatoma-derived growth factor
A_24_P163574	0.000808	-1.80389	GIGYF1	GRB10 interacting GYF protein 1
A_23_P50535	0.000809	0.94814	DMPK	dystrophia myotonica protein kinase
A_23_P388433	0.000809	1.01052	C4orf3	chromosome 4 open reading frame 3
A_24_P13475	0.000812	1.11353	SPATA13	spermatogenesis associated 13
A_23_P75441	0.000812	-0.808043	NUDT22	nudix hydrolase 22
A_23_P140807	0.000814	-1.04549	PSMB10	proteasome subunit beta 10
A_24_P61464	0.000815	1.82945	ABHD13	abhydrolase domain containing 13
A_23_P424582	0.000816	1.15881	EGFL8	EGF like domain multiple 8
A_23_P83923	0.000816	-0.841301	ZNF672	zinc finger protein 672
A_23_P391164	0.000816	0.794389	ZNF512	zinc finger protein 512
A_23_P133956	0.000817	-0.802177	KIFC1	kinesin family member C1
A_23_P255523	0.000819	-1.09945	ALKBH4	alkB homolog 4, lysine demethylase
A_23_P75973	0.00082	-0.791183	RNF121	ring finger protein 121
A_23_P203920	0.000823	1.23538	SSPN	sarcospan
A_23_P215208	0.000825	1.41835	FIGNL1	fidgetin like 1
A_32_P17133	0.000827	-1.21106	PPP1R2	protein phosphatase 1 regulatory inhibitor subunit 2
A_23_P111037	0.000828	-0.734801	HIST1H3A	histone cluster 1, H3a
A_23_P206792	0.000828	1.21609	ZNF764	zinc finger protein 764
A_24_P291231	0.000829	1.29706	PER3	period circadian clock 3
A_23_P350070	0.000831	1.08044	RCHY1	ring finger and CHY zinc finger domain containing 1
A_23_P397308	0.000832	-1.04075	KLC4	kinesin light chain 4
A_23_P39574	0.000833	2.00868	CCDC150	coiled-coil domain containing 150
A_32_P76720	0.000834	1.16774	NT5DC3	5'-nucleotidase domain containing 3
A_32_P4364	0.000835	-0.733075	BCAP31	B-cell receptor-associated protein 31
A_23_P417891	0.000835	1.75963	ARHGEF7	Rho guanine nucleotide exchange factor 7
A_24_P23400	0.000837	-0.997515	SLC6A8	solute carrier family 6 member 8
A_24_P253780	0.00084	1.52346	DBF4B	DBF4 zinc finger B
A_24_P189997	0.000843	-1.58034	PCSK6	proprotein convertase subtilisin/kexin type 6
A_23_P340271	0.000844	-0.952261	LMX1A	LIM homeobox transcription factor 1 alpha
A_23_P150950	0.000844	1.22873	ZFC3H1	zinc finger C3H1-type containing
A_24_P116587	0.000847	-1.57536	SEZ6L2	seizure related 6 homolog like 2
A_23_P142325	0.00085	-0.968163	FZR1	fizzy/cell division cycle 20 related 1
A_23_P39755	0.000852	-1.52814	B3GNT7	UDP-GlcNAc:betaGal beta-1,3-N-acetylglucosaminyltransferase 7
A_24_P364087	0.000853	-0.732025	SERGEF	secretion regulating guanine nucleotide exchange factor
A_23_P53838	0.000854	-1.23488	IRS2	insulin receptor substrate 2
A_24_P32574	0.000855	-1.54684	KNDC1	kinase non-catalytic C-lobe domain containing 1
A_23_P363313	0.000856	-1.14415	SLC16A11	solute carrier family 16 member 11
A_32_P158355	0.000857	-0.952038	ALG1L	ALG1, chitobiosyldiphosphodolichol beta-mannosyltransferase like
A_23_P22350	0.000859	0.871268	GRAMD3	GRAM domain containing 3
A_24_P6083	0.000859	-1.32026	CHCHD10	coiled-coil-helix-coiled-coil-helix domain containing 10
A_24_P363583	0.00086	-1.33934	AGFG2	ArfGAP with FG repeats 2
A_23_P205818	0.000862	-0.826638	PPIP5K1	diphosphoinositol pentakisphosphate kinase 1
A_23_P400066	0.000862	0.952051	RALGAPB	Ral GTPase activating protein non-catalytic beta subunit
A_24_P124370	0.000862	0.858056	PARVA	parvin alpha
A_23_P47116	0.000863	-0.841058	RASSF7	Ras association domain family member 7
A_32_P146508	0.000864	-0.805165	RPSA	ribosomal protein SA
A_23_P114466	0.000866	-1.47089	TBL1Y	transducin (beta)-like 1, Y-linked
A_23_P115519	0.000866	-1.14944	LCE3D	late cornified envelope 3D
A_24_P14464	0.000867	-1.6108	WFDC2	WAP four-disulfide core domain 2
A_23_P114423	0.000869	1.00704	RGN	regucalcin
A_24_P389491	0.000871	-0.859397	COQ4	coenzyme Q4
A_23_P209944	0.000872	-0.827038	RETSAT	retinol saturase
A_23_P165090	0.000874	-1.03677	NDUFS7	NADH:ubiquinone oxidoreductase core subunit S7
A_23_P113634	0.000876	1.0678	CBFB	core-binding factor beta subunit
A_23_P156550	0.000876	-1.79596	TREML1	triggering receptor expressed on myeloid cells like 1
A_23_P44993	0.00088	-0.856897	TALDO1	transaldolase 1
A_32_P123255	0.000882	-2.12863	SOWAHD	sosondowah ankyrin repeat domain family member D
A_24_P926960	0.000885	1.01417	MEGF6	multiple EGF like domains 6
A_32_P204376	0.000885	1.09308	ANKRD20A2	ankyrin repeat domain 20 family member A2
A_23_P165148	0.000887	-0.847699	ILVBL	ilvB acetolactate synthase like
A_24_P227211	0.000888	-1.19182	KLC2	kinesin light chain 2
A_23_P252855	0.000888	1.21065	BRIX1	BRX1, biogenesis of ribosomes
A_23_P109452	0.000891	-0.814496	CHEK2	checkpoint kinase 2
A_23_P256158	0.000892	1.03871	ADRA2C	adrenoceptor alpha 2C
A_23_P417237	0.000893	1.66743	FEM1C	fem-1 homolog C
A_23_P140630	0.000894	-1.39203	LMAN1L	lectin, mannose binding 1 like
A_23_P16483	0.000897	-1.26936	STK11	serine/threonine kinase 11
A_23_P101783	0.000903	-1.18794	IL12RB1	interleukin 12 receptor subunit beta 1
A_23_P18579	0.000904	-1.01638	PTTG2	pituitary tumor-transforming 2
A_24_P916718	0.000906	-1.11924	ZNF467	zinc finger protein 467
A_23_P88710	0.000906	-0.787011	TMEM87A	transmembrane protein 87A
A_24_P304071	0.000908	-2.86665	IFIT2	interferon induced protein with tetratricopeptide repeats 2
A_23_P10206	0.000908	3.1127	HAS2	hyaluronan synthase 2
A_23_P411215	0.000909	1.07445	FAM91A1	family with sequence similarity 91 member A1
A_24_P361167	0.000911	-1.35444	CHD8	chromodomain helicase DNA binding protein 8
A_23_P212639	0.000912	1.04155	TRA2B	transformer 2 beta homolog (Drosophila)
A_24_P112087	0.000913	1.45239	ASF1A	anti-silencing function 1A histone chaperone
A_23_P36665	0.000914	1.76986	CRY1	cryptochrome circadian clock 1
A_23_P102320	0.000915	0.832716	NUP35	nucleoporin 35
A_23_P149419	0.000915	-0.7706	GPATCH3	G-patch domain containing 3
A_24_P944320	0.000916	-1.1059	ZNF517	zinc finger protein 517
A_23_P80032	0.000916	-1.04228	E2F1	E2F transcription factor 1
A_23_P255273	0.000917	1.197	RAD23B	RAD23 homolog B, nucleotide excision repair protein
A_32_P192692	0.000918	1.2353	KCNMA1	potassium calcium-activated channel subfamily M alpha 1
A_23_P253963	0.000923	1.71186	TMEM70	transmembrane protein 70
A_24_P177025	0.000926	-0.8139	CDC34	cell division cycle 34
A_24_P113824	0.000929	1.20817	TMEM50A	transmembrane protein 50A
A_23_P75978	0.000931	-1.10992	CLPB	ClpB homolog, mitochondrial AAA ATPase chaperonin
A_24_P98277	0.000932	1.09896	GOLGA7	golgin A7
A_23_P163622	0.000938	1.28501	AKTIP	AKT interacting protein
A_23_P370097	0.000939	0.847156	TMEM237	transmembrane protein 237
A_24_P34066	0.000939	2.18646	SIK3	SIK family kinase 3
A_23_P131866	0.000941	-0.808876	AURKA	aurora kinase A
A_23_P96331	0.000941	-1.21306	WAS	Wiskott-Aldrich syndrome
A_23_P40194	0.000942	0.964294	DDX27	DEAD-box helicase 27
A_23_P93217	0.000943	-1.17686	SLC22A7	solute carrier family 22 member 7
A_23_P27197	0.000944	-0.935599	KRTAP4-5	keratin associated protein 4-5
A_24_P943613	0.000944	0.995527	TBC1D1	TBC1 domain family member 1
A_32_P5480	0.000944	-0.913055	CERS6	ceramide synthase 6
A_24_P308096	0.000944	-1.35796	JAK3	Janus kinase 3
A_23_P253345	0.000945	1.50036	C8orf4	chromosome 8 open reading frame 4
A_23_P155556	0.000946	1.2152	CLDND1	claudin domain containing 1
A_23_P212258	0.000946	-1.325	KNG1	kininogen 1
A_24_P627306	0.000948	-0.934376	EDEM2	ER degradation enhancing alpha-mannosidase like protein 2
A_24_P393611	0.000948	-1.81876	GNAO1	G protein subunit alpha o1
A_23_P434398	0.000949	1.53049	TXLNB	taxilin beta
A_23_P129513	0.00095	-0.799531	MRPL28	mitochondrial ribosomal protein L28
A_24_P219952	0.00095	-1.26904	CRTC1	CREB regulated transcription coactivator 1
A_24_P339664	0.000951	-0.807057	NCLN	nicalin
A_23_P304287	0.000952	0.70404	PSMC2	proteasome 26S subunit, ATPase 2
A_23_P96369	0.000953	1.48218	CXorf57	chromosome X open reading frame 57
A_23_P130865	0.000955	-1.06566	CCDC94	coiled-coil domain containing 94
A_23_P170774	0.000955	0.967998	E2F6	E2F transcription factor 6
A_24_P333445	0.000956	1.79278	MORF4L2	mortality factor 4 like 2
A_23_P19987	0.000959	-1.29889	IGF2BP3	insulin like growth factor 2 mRNA binding protein 3
A_23_P212458	0.000961	-0.972267	SEC61A1	Sec61 translocon alpha 1 subunit
A_24_P128219	0.000961	-1.97021	CHAT	choline O-acetyltransferase
A_23_P163347	0.000963	-0.884044	PIAS1	protein inhibitor of activated STAT 1
A_23_P43248	0.000964	1.50606	TAF2	TATA-box binding protein associated factor 2
A_23_P40240	0.000964	-1.37119	CTSZ	cathepsin Z
A_23_P16451	0.000965	-0.762997	UBXN6	UBX domain protein 6
A_24_P153568	0.000966	0.980682	MPEG1	macrophage expressed 1
A_23_P117540	0.000967	-0.99971	STYX	serine/threonine/tyrosine interacting protein
A_23_P44132	0.00097	-1.76398	FASN	fatty acid synthase
A_23_P162142	0.000971	1.12177	TSKU	tsukushi, small leucine rich proteoglycan
A_23_P27256	0.000974	2.142	TWSG1	twisted gastrulation BMP signaling modulator 1
A_24_P371281	0.000975	2.01817	SLC35G2	solute carrier family 35 member G2
A_23_P328766	0.000976	1.43629	ZNF519	zinc finger protein 519
A_23_P372910	0.000977	-1.47444	RORC	RAR related orphan receptor C
A_23_P33256	0.000978	-1.10953	GP9	glycoprotein IX platelet
A_23_P321485	0.000979	0.988956	COX18	COX18, cytochrome c oxidase assembly factor
A_23_P77160	0.000979	0.768804	RNF111	ring finger protein 111
A_24_P50759	0.000981	-1.2537	TNF	tumor necrosis factor
A_24_P347704	0.000984	0.796601	CTCF	CCCTC-binding factor
A_23_P42322	0.000988	1.17793	COL11A2	collagen type XI alpha 2 chain
A_32_P220472	0.000989	0.884459	ZFAND6	zinc finger AN1-type containing 6
A_23_P20558	0.00099	1.39662	CDC37L1	cell division cycle 37 like 1
A_23_P153086	0.00099	0.754984	RBFA	ribosome binding factor A (putative)
A_24_P320727	0.00099	-1.35696	KIAA1324L	KIAA1324 like
A_23_P319640	0.000992	-1.13353	LBX2-AS1	LBX2 antisense RNA 1
A_32_P209094	0.000993	-1.07693	FGGY	FGGY carbohydrate kinase domain containing
A_24_P4426	0.000993	1.42547	INPP5F	inositol polyphosphate-5-phosphatase F
A_23_P107959	0.000993	-1.00759	NOSIP	nitric oxide synthase interacting protein
A_23_P428366	0.000994	-1.08444	HORMAD2	HORMA domain containing 2
A_23_P163682	0.000994	0.959667	RHBDF1	rhomboid 5 homolog 1
A_23_P103765	0.000995	1.85119	FCER1A	Fc fragment of IgE receptor Ia
A_24_P402898	0.000997	1.37561	OTUD4	OTU deubiquitinase 4
A_24_P918317	0.000997	1.14048	DKK3	dickkopf WNT signaling pathway inhibitor 3
A_23_P343382	0.000997	-2.22521	GPRIN2	G protein regulated inducer of neurite outgrowth 2
A_24_P262543	0.000999	-0.870578	KCNK6	potassium two pore domain channel subfamily K member 6
A_23_P216278	0.000999	1.07507	ASAP1	ArfGAP with SH3 domain, ankyrin repeat and PH domain 1
A_23_P69699	0.001	2.58456	NPY1R	neuropeptide Y receptor Y1
A_23_P368624	0.00101	-2.12584	CHRNB2	cholinergic receptor nicotinic beta 2 subunit
A_23_P18384	0.00101	0.961092	ARMC8	armadillo repeat containing 8
A_24_P928658	0.00101	-2.56226	SFTPA1	surfactant protein A1
A_23_P6034	0.00101	-2.73658	TUBB1	tubulin beta 1 class VI
A_23_P207020	0.00101	0.804514	WDR45B	WD repeat domain 45B
A_23_P69242	0.00101	-0.584147	SUMF1	sulfatase modifying factor 1
A_23_P82108	0.00101	0.901301	ZBTB2	zinc finger and BTB domain containing 2
A_24_P321411	0.00101	1.42871	THAP12	THAP domain containing 12
A_24_P292849	0.00101	-1.87686	SLC22A31	solute carrier family 22 member 31
A_23_P256724	0.00101	1.52537	TNFRSF10C	TNF receptor superfamily member 10c
A_23_P85604	0.00101	0.731836	WDR26	WD repeat domain 26
A_23_P156562	0.00101	1.03528	CRIP3	cysteine rich protein 3
A_23_P75500	0.00102	-0.861422	BRMS1	breast cancer metastasis suppressor 1
A_32_P444460	0.00102	0.739622	HMGN5	high mobility group nucleosome binding domain 5
A_23_P210849	0.00102	-0.816991	PYGB	phosphorylase, glycogen; brain
A_23_P400984	0.00102	1.68187	PIKFYVE	phosphoinositide kinase, FYVE-type zinc finger containing
A_24_P140788	0.00102	-1.3426	FGD2	FYVE, RhoGEF and PH domain containing 2
A_24_P362572	0.00102	1.33847	BZW1	basic leucine zipper and W2 domains 1
A_23_P335813	0.00103	-1.08563	TOB2	transducer of ERBB2, 2
A_24_P363615	0.00103	-1.12845	MTPN	myotrophin
A_32_P114746	0.00103	-1.09013	C1orf111	chromosome 1 open reading frame 111
A_23_P151120	0.00103	-1.7297	ACRBP	acrosin binding protein
A_23_P351328	0.00103	-1.02405	PRR30	proline rich 30
A_23_P322013	0.00103	-1.34847	FER1L6-AS1	FER1L6 antisense RNA 1
A_23_P334892	0.00103	-1.36784	TMEM102	transmembrane protein 102
A_23_P150009	0.00103	-0.760852	ZDHHC16	zinc finger DHHC-type containing 16
A_24_P407645	0.00103	-2.42045	SPN	sialophorin
A_23_P113777	0.00103	2.63004	ITGBL1	integrin subunit beta like 1
A_24_P321581	0.00104	1.11038	SLC38A4	solute carrier family 38 member 4
A_23_P122041	0.00104	1.33794	PPP2CA	protein phosphatase 2 catalytic subunit alpha
A_24_P282343	0.00104	-1.50809	CDKL5	cyclin dependent kinase like 5
A_23_P128967	0.00105	-0.799498	ALDH6A1	aldehyde dehydrogenase 6 family member A1
A_23_P385938	0.00105	1.23538	PAN3	PAN3 poly(A) specific ribonuclease subunit
A_23_P162068	0.00105	-1.6759	SLC1A2	solute carrier family 1 member 2
A_24_P100001	0.00105	-1.31833	PDE4C	phosphodiesterase 4C
A_24_P911179	0.00106	-2.67039	ASPM	abnormal spindle microtubule assembly
A_23_P130886	0.00106	-1.16036	MPND	MPN domain containing
A_24_P174563	0.00106	-1.29312	GRPEL1	GrpE like 1, mitochondrial
A_32_P47643	0.00106	1.42008	FAM110C	family with sequence similarity 110 member C
A_32_P216520	0.00106	-1.53949	WIF1	WNT inhibitory factor 1
A_23_P70307	0.00106	1.82544	SMOC2	SPARC related modular calcium binding 2
A_24_P223384	0.00106	-1.80264	HIST1H2AB	histone cluster 1, H2ab
A_23_P19936	0.00106	1.26781	KDELR2	KDEL endoplasmic reticulum protein retention receptor 2
A_24_P59062	0.00106	-1.09832	GGTLC2	gamma-glutamyltransferase light chain 2
A_23_P324807	0.00106	-0.880103	VARS2	valyl-tRNA synthetase 2, mitochondrial
A_23_P77653	0.00107	-1.24965	SLC12A3	solute carrier family 12 member 3
A_23_P36448	0.00107	1.09909	TMED2	transmembrane p24 trafficking protein 2
A_24_P66528	0.00107	1.29687	SRP9	signal recognition particle 9
A_23_P66481	0.00107	-1.32338	RTN4RL1	reticulon 4 receptor like 1
A_23_P5281	0.00107	-1.08628	LYL1	LYL1, basic helix-loop-helix family member
A_23_P14915	0.00108	-0.808111	CSNK2A2	casein kinase 2 alpha 2
A_23_P255535	0.00108	1.29085	ASMT	acetylserotonin O-methyltransferase
A_23_P144096	0.00108	-0.975812	CISH	cytokine inducible SH2 containing protein
A_23_P311869	0.00108	-1.37831	ST3GAL5	ST3 beta-galactoside alpha-2,3-sialyltransferase 5
A_24_P134568	0.00109	1.38402	RP2	retinitis pigmentosa 2 (X-linked recessive)
A_23_P219060	0.00109	-1.08414	GPSM3	G-protein signaling modulator 3
A_23_P201086	0.00109	-0.961341	ARF1	ADP ribosylation factor 1
A_24_P75056	0.00109	-1.78231	POLD3	DNA polymerase delta 3, accessory subunit
A_23_P170667	0.00109	-1.75891	ASPHD1	aspartate beta-hydroxylase domain containing 1
A_23_P157580	0.00109	1.1365	SDCBP	syndecan binding protein
A_23_P119714	0.00109	-0.657956	BABAM1	BRISC and BRCA1 A complex member 1
A_24_P772103	0.00109	1.62714	PITPNC1	phosphatidylinositol transfer protein, cytoplasmic 1
A_24_P100830	0.00109	1.59098	AMN1	antagonist of mitotic exit network 1 homolog
A_23_P388400	0.00109	1.18052	TANC1	tetratricopeptide repeat, ankyrin repeat and coiled-coil containing 1
A_23_P339053	0.0011	0.884203	C16orf52	chromosome 16 open reading frame 52
A_24_P93309	0.0011	1.41146	CDNF	cerebral dopamine neurotrophic factor
A_23_P130585	0.0011	-1.19449	CIB3	calcium and integrin binding family member 3
A_24_P152335	0.0011	-1.03087	NKIRAS2	NFKB inhibitor interacting Ras like 2
A_24_P231829	0.0011	1.76674	BHMT2	betaine--homocysteine S-methyltransferase 2
A_23_P52939	0.0011	-1.17693	SLC43A1	solute carrier family 43 member 1
A_23_P256784	0.0011	-1.70656	MUC2	mucin 2, oligomeric mucus/gel-forming
A_24_P687594	0.00111	1.06583	LIX1L	limb and CNS expressed 1 like
A_23_P37076	0.00111	0.934969	BAG5	BCL2 associated athanogene 5
A_24_P138022	0.00111	-1.217	FAM120A	family with sequence similarity 120A
A_32_P60606	0.00111	2.17319	LOC399716	uncharacterized LOC399716
A_23_P88141	0.00111	-0.73973	GPHN	gephyrin
A_24_P532232	0.00111	2.00111	CREB5	cAMP responsive element binding protein 5
A_24_P781757	0.00111	-0.707397	LOC148413	uncharacterized LOC148413
A_23_P9875	0.00111	-0.861795	TESK2	testis-specific kinase 2
A_24_P317604	0.00111	1.78053	SLC37A3	solute carrier family 37 member 3
A_23_P396800	0.00111	1.58903	NEGR1	neuronal growth regulator 1
A_24_P508410	0.00112	-0.745282	RPSA	ribosomal protein SA
A_23_P163697	0.00112	-1.15905	SYT17	synaptotagmin 17
A_23_P419624	0.00112	-0.780868	BLCAP	bladder cancer associated protein
A_23_P206484	0.00112	-0.914059	GFER	growth factor, augmenter of liver regeneration
A_23_P128574	0.00112	1.60827	ENOX1	ecto-NOX disulfide-thiol exchanger 1
A_23_P200792	0.00112	0.688782	NOTCH2	notch 2
A_24_P5743	0.00112	-0.948016	ALDH16A1	aldehyde dehydrogenase 16 family member A1
A_23_P31721	0.00112	1.22983	E2F5	E2F transcription factor 5
A_32_P11899	0.00113	-1.01501	C12orf65	chromosome 12 open reading frame 65
A_23_P303149	0.00113	-2.19007	FGFR2	fibroblast growth factor receptor 2
A_24_P143888	0.00113	-1.07512	RABL6	RAB, member RAS oncogene family-like 6
A_23_P427217	0.00113	1.70844	JMJD1C	jumonji domain containing 1C
A_23_P35444	0.00113	-1.28054	INA	internexin neuronal intermediate filament protein alpha
A_23_P35494	0.00113	-1.6145	LRRC18	leucine rich repeat containing 18
A_23_P115652	0.00113	-1.70016	SFTPA1	surfactant protein A1
A_24_P34476	0.00113	1.73759	RIF1	replication timing regulatory factor 1
A_23_P47777	0.00114	-0.920781	2021-03-09	membrane associated ring-CH-type finger 9
A_24_P597190	0.00114	-0.977939	LOC100133050	glucuronidase beta pseudogene
A_23_P394166	0.00114	0.883636	CNOT7	CCR4-NOT transcription complex subunit 7
A_32_P141892	0.00114	-0.918911	SUMO2	small ubiquitin-like modifier 2
A_32_P213418	0.00114	2.31762	PLN	phospholamban
A_23_P141738	0.00114	1.02824	SS18	SS18, nBAF chromatin remodeling complex subunit
A_24_P191417	0.00114	1.10803	NAB1	NGFI-A binding protein 1
A_23_P83634	0.00114	-1.02701	ALOX12B	arachidonate 12-lipoxygenase, 12R type
A_23_P33376	0.00114	2.02627	CDK17	cyclin dependent kinase 17
A_23_P157861	0.00115	-1.30599	REXO4	REX4 homolog, 3'-5' exonuclease
A_24_P374834	0.00115	1.02251	OTUD1	OTU deubiquitinase 1
A_23_P51754	0.00115	1.38172	RAP1A	RAP1A, member of RAS oncogene family
A_23_P23356	0.00115	1.1265	RRP15	ribosomal RNA processing 15 homolog
A_32_P199126	0.00115	-1.78109	LAMA1	laminin subunit alpha 1
A_32_P196072	0.00115	1.04277	NDFIP2	Nedd4 family interacting protein 2
A_23_P80827	0.00115	1.23845	FYTTD1	forty-two-three domain containing 1
A_24_P270728	0.00116	-0.814297	NUPR1	nuclear protein 1, transcriptional regulator
A_24_P380734	0.00116	0.981759	SDC2	syndecan 2
A_23_P376488	0.00116	-1.84435	TNF	tumor necrosis factor
A_24_P280378	0.00116	0.757764	AQR	aquarius intron-binding spliceosomal factor
A_23_P390006	0.00116	-1.89052	PCSK6	proprotein convertase subtilisin/kexin type 6
A_23_P26557	0.00116	-1.23977	C16orf59	chromosome 16 open reading frame 59
A_23_P251562	0.00116	-0.651323	TUSC2	tumor suppressor candidate 2
A_24_P215407	0.00117	-2.35394	DDX6	DEAD-box helicase 6
A_23_P402157	0.00117	-1.2357	KCTD17	potassium channel tetramerization domain containing 17
A_23_P429689	0.00117	1.38073	BOD1L1	biorientation of chromosomes in cell division 1 like 1
A_23_P167856	0.00117	-1.09471	TMEM63B	transmembrane protein 63B
A_23_P98876	0.00117	-1.11271	SLC39A5	solute carrier family 39 member 5
A_23_P10194	0.00117	-1.48151	SEZ6L2	seizure related 6 homolog like 2
A_24_P48069	0.00117	-1.01686	DOK4	docking protein 4
A_32_P36217	0.00117	1.13667	SON	SON DNA binding protein
A_32_P135348	0.00117	1.04115	TANC1	tetratricopeptide repeat, ankyrin repeat and coiled-coil containing 1
A_23_P29179	0.00118	-1.64838	CRYBB3	crystallin beta B3
A_23_P94857	0.00118	-0.810307	MAN1B1	mannosidase alpha class 1B member 1
A_24_P224116	0.00118	-1.7441	PLA2G1B	phospholipase A2 group IB
A_23_P104346	0.00118	-1.76566	PIP4K2A	phosphatidylinositol-5-phosphate 4-kinase type 2 alpha
A_23_P339705	0.00118	-0.769176	WDR62	WD repeat domain 62
A_24_P363802	0.00118	0.812611	PSMD5	proteasome 26S subunit, non-ATPase 5
A_23_P6771	0.00118	1.38284	LMCD1	LIM and cysteine rich domains 1
A_23_P71778	0.00118	-1.0158	LCN15	lipocalin 15
A_24_P73817	0.00118	-0.969952	PRSS53	protease, serine 53
A_23_P392024	0.00119	2.46976	ARHGEF10	Rho guanine nucleotide exchange factor 10
A_24_P743869	0.00119	2.29618	BBIP1	BBSome interacting protein 1
A_24_P467371	0.00119	1.24833	SPIN4	spindlin family member 4
A_24_P80532	0.00119	1.82502	CCNG2	cyclin G2
A_23_P27784	0.00119	-1.89348	GP6	glycoprotein VI platelet
A_23_P74115	0.00119	-1.00181	RAD54L	RAD54-like (S. cerevisiae)
A_23_P143218	0.0012	-0.951562	ACOT8	acyl-CoA thioesterase 8
A_23_P165171	0.0012	-0.866114	TMEM161A	transmembrane protein 161A
A_23_P300100	0.0012	-1.05858	PLA2G2D	phospholipase A2 group IID
A_23_P165219	0.0012	-1.57374	PRAM1	PML-RARA regulated adaptor molecule 1
A_23_P308073	0.0012	1.96723	SACS	sacsin molecular chaperone
A_32_P232559	0.0012	-0.834859	PRKCQ-AS1	PRKCQ antisense RNA 1
A_23_P356526	0.0012	-1.43457	TRIM5	tripartite motif containing 5
A_23_P10156	0.0012	-0.795962	CHMP6	charged multivesicular body protein 6
A_24_P208794	0.0012	-0.790109	APEH	acylaminoacyl-peptide hydrolase
A_24_P349356	0.0012	-1.18471	ANKRD13D	ankyrin repeat domain 13D
A_23_P322	0.00121	-1.15522	EFNA4	ephrin A4
A_23_P138480	0.00121	-1.1798	C10orf95	chromosome 10 open reading frame 95
A_23_P417415	0.00121	-1.27298	ACOT11	acyl-CoA thioesterase 11
A_23_P344594	0.00121	-0.955079	TMEM174	transmembrane protein 174
A_23_P63896	0.00121	1.6625	FAS	Fas cell surface death receptor
A_32_P144708	0.00121	-0.831242	CTBP2	C-terminal binding protein 2
A_23_P26534	0.00121	-0.743563	HCFC1R1	host cell factor C1 regulator 1
A_23_P48936	0.00121	0.958209	SMAD3	SMAD family member 3
A_23_P37484	0.00122	1.33097	CHSY1	chondroitin sulfate synthase 1
A_24_P34632	0.00122	-2.32351	PTMA	prothymosin, alpha
A_24_P319635	0.00122	1.60376	MCL1	BCL2 family apoptosis regulator
A_24_P35109	0.00122	-1.25055	CLDN3	claudin 3
A_24_P11791	0.00123	1.30051	KPNA4	karyopherin subunit alpha 4
A_24_P204819	0.00123	-0.820836	SPRY3	sprouty RTK signaling antagonist 3
A_24_P347946	0.00123	-0.935607	GIT1	GIT ArfGAP 1
A_23_P301414	0.00123	1.42151	ERG	ERG, ETS transcription factor
A_24_P349274	0.00123	-1.56478	OR4X2	olfactory receptor family 4 subfamily X member 2 (gene/pseudogene)
A_24_P278192	0.00123	-1.18078	AK1	adenylate kinase 1
A_23_P63379	0.00123	-1.05389	CA14	carbonic anhydrase 14
A_23_P130995	0.00124	-1.17677	FXYD5	FXYD domain containing ion transport regulator 5
A_32_P357301	0.00124	1.67209	PPHLN1	periphilin 1
A_23_P102017	0.00124	1.2797	ERMN	ermin
A_24_P377124	0.00124	-1.25244	THPO	thrombopoietin
A_23_P81640	0.00124	-1.41413	PLEKHG4B	pleckstrin homology and RhoGEF domain containing G4B
A_23_P38046	0.00124	-1.05872	CORO7	coronin 7
A_23_P162288	0.00125	-1.73029	MYO1A	myosin IA
A_32_P10936	0.00125	-1.14218	CDH12	cadherin 12
A_23_P132730	0.00125	-1.32967	SLC22A14	solute carrier family 22 member 14
A_23_P4922	0.00125	-1.03858	C19orf68	chromosome 19 open reading frame 68
A_24_P104649	0.00125	-0.910404	SLC38A10	solute carrier family 38 member 10
A_24_P368544	0.00125	0.900988	SLC25A26	solute carrier family 25 member 26
A_23_P32320	0.00126	-0.94278	ASPSCR1	ASPSCR1, UBX domain containing tether for SLC2A4
A_23_P369456	0.00126	-0.858216	SYS1	Sys1 golgi trafficking protein
A_24_P167825	0.00126	-0.670937	VPS39	VPS39, HOPS complex subunit
A_23_P113405	0.00126	-0.873423	CNNM3	cyclin and CBS domain divalent metal cation transport mediator 3
A_24_P253078	0.00126	-0.685986	METTL21B	methyltransferase like 21B
A_23_P402134	0.00126	-1.36494	ZNF280B	zinc finger protein 280B
A_32_P116881	0.00126	-0.76367	RPLP0	ribosomal protein lateral stalk subunit P0
A_23_P156919	0.00127	-1.13557	GPR6	G protein-coupled receptor 6
A_23_P101871	0.00127	1.11978	FBXO17	F-box protein 17
A_23_P389588	0.00127	-1.5394	TCF7L2	transcription factor 7 like 2
A_32_P942508	0.00127	-1.21866	FAM27E5	family with sequence similarity E5
A_23_P76969	0.00127	-0.888078	SIPA1L1	signal induced proliferation associated 1 like 1
A_23_P56971	0.00127	-0.661763	GID8	GID complex subunit 8 homolog
A_24_P248053	0.00127	-0.779519	TOP1MT	topoisomerase (DNA) I, mitochondrial
A_23_P382148	0.00128	1.36017	RAB1A	RAB1A, member RAS oncogene family
A_23_P5405	0.00128	1.49743	UBR3	ubiquitin protein ligase E3 component n-recognin 3 (putative)
A_23_P37579	0.00128	1.16192	MORF4L1	mortality factor 4 like 1
A_23_P6196	0.00128	-0.934939	SCAND1	SCAN domain containing 1
A_23_P254415	0.00128	-0.615125	RPSA	ribosomal protein SA
A_24_P239017	0.00128	-0.875139	UBE2MP1	ubiquitin conjugating enzyme E2 M pseudogene 1
A_24_P341897	0.00128	-1.50822	ACVR1B	activin A receptor type 1B
A_23_P331211	0.00129	-1.88011	B4GALNT2	beta-1,4-N-acetyl-galactosaminyltransferase 2
A_23_P156824	0.00129	-1.2242	HTR1B	5-hydroxytryptamine receptor 1B
A_24_P314571	0.00129	-1.01173	SPC24	SPC24, NDC80 kinetochore complex component
A_23_P59960	0.00129	2.29696	CRISPLD1	cysteine rich secretory protein LCCL domain containing 1
A_32_P98227	0.00129	1.4573	LDB3	LIM domain binding 3
A_23_P375	0.00129	-1.02471	CDCA8	cell division cycle associated 8
A_23_P14369	0.0013	-1.3376	ZFHX2	zinc finger homeobox 2
A_23_P161269	0.0013	1.62791	CSGALNACT2	chondroitin sulfate N-acetylgalactosaminyltransferase 2
A_23_P167201	0.0013	1.54379	SEPSECS	Sep (O-phosphoserine) tRNA:Sec (selenocysteine) tRNA synthase
A_23_P124892	0.0013	-1.10094	KISS1	KiSS-1 metastasis-suppressor
A_24_P113926	0.0013	1.43797	DPT	dermatopontin
A_24_P258846	0.0013	1.17853	NFATC1	nuclear factor of activated T-cells 1
A_23_P14667	0.0013	-1.19737	SLC28A1	solute carrier family 28 member 1
A_24_P281975	0.00131	0.944628	GNPTAB	N-acetylglucosamine-1-phosphate transferase alpha and beta subunits
A_23_P152428	0.00131	-1.32767	MARVELD3	MARVEL domain containing 3
A_23_P204296	0.00131	0.917367	RERG	RAS like estrogen regulated growth inhibitor
A_24_P238131	0.00132	1.9058	SUSD5	sushi domain containing 5
A_32_P58280	0.00132	2.18013	EXOC6	exocyst complex component 6
A_23_P116829	0.00133	0.75338	UBE2N	ubiquitin conjugating enzyme E2 N
A_23_P252857	0.00133	1.17476	BRIX1	BRX1, biogenesis of ribosomes
A_23_P146830	0.00133	-1.12329	SLC25A10	solute carrier family 25 member 10
A_24_P226278	0.00133	-0.999376	JADE2	jade family PHD finger 2
A_32_P134788	0.00133	-0.706724	RPL7A	ribosomal protein L7a
A_23_P136870	0.00134	-2.23968	MAGEA6	MAGE family member A6
A_23_P386411	0.00134	0.76538	PPID	peptidylprolyl isomerase D
A_23_P6474	0.00134	1.50254	JOSD1	Josephin domain containing 1
A_23_P336678	0.00134	-1.43913	GPHB5	glycoprotein hormone beta 5
A_23_P93311	0.00134	-0.912602	DDR1	discoidin domain receptor tyrosine kinase 1
A_23_P26476	0.00134	-1.04809	WDR24	WD repeat domain 24
A_24_P311577	0.00135	1.62794	FAM175A	family with sequence similarity 175 member A
A_24_P268676	0.00135	1.718	BHLHE40	basic helix-loop-helix family member e40
A_23_P91230	0.00135	-1.14795	SLPI	secretory leukocyte peptidase inhibitor
A_23_P338919	0.00135	1.3147	SPEG	SPEG complex locus
A_23_P82990	0.00136	2.50284	OGN	osteoglycin
A_24_P286190	0.00136	-1.28234	TRIM7	tripartite motif containing 7
A_32_P126375	0.00136	1.49315	NHS	NHS actin remodeling regulator
A_23_P61498	0.00136	-1.58055	KRT76	keratin 76
A_23_P81805	0.00136	1.16746	VEGFA	vascular endothelial growth factor A
A_24_P50875	0.00136	1.02219	ANKHD1	ankyrin repeat and KH domain containing 1
A_23_P22200	0.00136	-1.11525	ASB8	ankyrin repeat and SOCS box containing 8
A_24_P322215	0.00137	-1.04612	DHRS13	dehydrogenase/reductase 13
A_23_P37560	0.00137	-0.990702	PEX11A	peroxisomal biogenesis factor 11 alpha
A_23_P46309	0.00137	-1.20677	RCC1	regulator of chromosome condensation 1
A_23_P251031	0.00138	3.35083	IL13	interleukin 13
A_23_P164436	0.00138	1.35954	ASPA	aspartoacylase
A_23_P105862	0.00138	1.10702	FRY	FRY microtubule binding protein
A_23_P208069	0.00138	1.02212	METTL4	methyltransferase like 4
A_23_P17197	0.00139	1.81575	RAPGEF4	Rap guanine nucleotide exchange factor 4
A_24_P184931	0.00139	-1.17409	BFAR	bifunctional apoptosis regulator
A_23_P2873	0.00139	0.920256	KLC1	kinesin light chain 1
A_23_P23411	0.00139	-1.14037	PRCC	papillary renal cell carcinoma (translocation-associated)
A_24_P304969	0.00139	-0.966577	NPRL3	NPR3 like, GATOR1 complex subunit
A_23_P145724	0.00139	2.20371	PPP1R17	protein phosphatase 1 regulatory subunit 17
A_23_P89380	0.00139	-3.04604	SLC4A1	solute carrier family 4 member 1 (Diego blood group)
A_32_P326819	0.0014	1.7134	KRR1	KRR1, small subunit processome component homolog
A_24_P233488	0.0014	1.48353	LIF	leukemia inhibitory factor
A_24_P399174	0.0014	1.84621	RABEP1	rabaptin, RAB GTPase binding effector protein 1
A_23_P70127	0.0014	-0.742416	TMED9	transmembrane p24 trafficking protein 9
A_24_P181120	0.0014	-0.777008	PFDN5	prefoldin subunit 5
A_23_P157117	0.0014	1.61588	CREB5	cAMP responsive element binding protein 5
A_23_P433855	0.00141	2.17407	RGS4	regulator of G-protein signaling 4
A_24_P126651	0.00141	-1.67596	TCEA1	transcription elongation factor A1
A_24_P62659	0.00141	1.76006	TSPAN2	tetraspanin 2
A_23_P63050	0.00141	-0.6159	UROD	uroporphyrinogen decarboxylase
A_24_P40417	0.00141	1.18097	FMR1	fragile X mental retardation 1
A_23_P355385	0.00141	-0.667807	PPP6C	protein phosphatase 6 catalytic subunit
A_32_P231617	0.00142	1.80478	TM4SF1	transmembrane 4 L six family member 1
A_23_P346311	0.00142	-0.794278	BAX	BCL2 associated X, apoptosis regulator
A_23_P4474	0.00142	1.44951	IER3IP1	immediate early response 3 interacting protein 1
A_24_P71468	0.00142	1.14775	QPCT	glutaminyl-peptide cyclotransferase
A_24_P385326	0.00142	-1.24562	PEAR1	platelet endothelial aggregation receptor 1
A_23_P426511	0.00143	1.80048	ZGRF1	zinc finger GRF-type containing 1
A_23_P27450	0.00143	-1.29808	APOC4	apolipoprotein C4
A_23_P94875	0.00143	0.776552	INPP5E	inositol polyphosphate-5-phosphatase E
A_23_P366455	0.00143	-0.938786	WIPF2	WAS/WASL interacting protein family member 2
A_23_P214743	0.00144	-0.868887	SIM1	single-minded family bHLH transcription factor 1
A_23_P413761	0.00144	0.92167	SRSF3	serine and arginine rich splicing factor 3
A_23_P47517	0.00144	-0.761147	VPS37C	VPS37C, ESCRT-I subunit
A_23_P74950	0.00144	-0.826665	RCC2	regulator of chromosome condensation 2
A_32_P74955	0.00144	1.35499	ARID2	AT-rich interaction domain 2
A_24_P243881	0.00144	1.39271	TCEB1	transcription elongation factor B subunit 1
A_23_P89431	0.00144	2.59725	CCL2	C-C motif chemokine ligand 2
A_23_P343766	0.00144	-1.02954	SLC6A7	solute carrier family 6 member 7
A_32_P229760	0.00144	1.37236	EIF3E	eukaryotic translation initiation factor 3 subunit E
A_24_P914759	0.00144	-0.988608	PLEC	plectin
A_23_P210274	0.00144	0.861728	MOB4	MOB family member 4, phocein
A_24_P710171	0.00145	1.28489	METTL2B	methyltransferase like 2B
A_24_P414733	0.00145	-1.22635	DNPH1	2'-deoxynucleoside 5'-phosphate N-hydrolase 1
A_24_P284959	0.00145	1.48811	PCDH18	protocadherin 18
A_23_P143952	0.00146	1.38654	CEP97	centrosomal protein 97
A_23_P114649	0.00146	-1.13682	MIIP	migration and invasion inhibitory protein
A_24_P348118	0.00146	-1.04067	LGALS7B	galectin 7B
A_23_P17562	0.00146	-1.75318	ZNF341	zinc finger protein 341
A_23_P126992	0.00147	0.92136	ABI1	abl interactor 1
A_23_P64873	0.00148	0.974562	DCN	decorin
A_24_P165736	0.00148	0.697518	DDX18	DEAD-box helicase 18
A_23_P88347	0.00148	1.52101	FERMT2	fermitin family member 2
A_23_P380271	0.00148	-1.0088	FLJ23867	uncharacterized protein FLJ23867
A_24_P293192	0.00148	-0.897752	FXYD3	FXYD domain containing ion transport regulator 3
A_24_P341019	0.00149	1.18724	TMEM230	transmembrane protein 230
A_23_P300090	0.00149	2.29362	SLC10A7	solute carrier family 10 member 7
A_23_P103968	0.00149	-0.880189	AKR7A3	aldo-keto reductase family 7 member A3
A_23_P345973	0.00149	-0.790194	ZBTB7C	zinc finger and BTB domain containing 7C
A_24_P116571	0.00149	-0.988456	NAGPA	N-acetylglucosamine-1-phosphodiester alpha-N-acetylglucosaminidase
A_23_P90790	0.00149	0.95066	METAP1D	methionyl aminopeptidase type 1D (mitochondrial)
A_23_P138524	0.00149	1.41645	CPXM2	carboxypeptidase X, M14 family member 2
A_24_P232158	0.0015	1.13729	SCARA3	scavenger receptor class A member 3
A_23_P107373	0.0015	-0.663341	NMT1	N-myristoyltransferase 1
A_23_P423480	0.0015	-0.964735	TYSND1	trypsin domain containing 1
A_23_P28434	0.0015	-0.836156	VAMP8	vesicle associated membrane protein 8
A_23_P68106	0.0015	-0.746968	TMSB10	thymosin beta 10
A_23_P126970	0.0015	0.920549	TIMM17A	translocase of inner mitochondrial membrane 17 homolog A (yeast)
A_23_P211039	0.0015	1.42735	ADAMTS1	ADAM metallopeptidase with thrombospondin type 1 motif 1
A_24_P930963	0.00151	1.15183	LMF1	lipase maturation factor 1
A_23_P94800	0.00151	-1.04489	S100A4	S100 calcium binding protein A4
A_24_P90216	0.00151	1.59158	LGR4	leucine rich repeat containing G protein-coupled receptor 4
A_24_P76740	0.00151	-0.887743	CC2D1B	coiled-coil and C2 domain containing 1B
A_24_P184692	0.00151	-0.840201	NKX2-1	NK2 homeobox 1
A_32_P98732	0.00151	-1.27956	GCM1	glial cells missing homolog 1
A_23_P398515	0.00152	-0.913463	PKMYT1	protein kinase, membrane associated tyrosine/threonine 1
A_23_P252052	0.00152	1.66052	FILIP1L	filamin A interacting protein 1 like
A_32_P103771	0.00152	-1.20602	BAGE	B melanoma antigen
A_23_P394043	0.00152	-1.33017	CAMSAP3	calmodulin regulated spectrin associated protein family member 3
A_24_P264207	0.00152	-1.41748	PTMA	prothymosin, alpha
A_24_P64524	0.00152	-1.13015	C11orf72	chromosome 11 open reading frame 72
A_32_P89691	0.00153	-1.44077	SORD	sorbitol dehydrogenase
A_23_P140858	0.00153	1.34552	RBFOX1	RNA binding protein, fox-1 homolog 1
A_23_P142361	0.00153	-0.892571	PIK3R2	phosphoinositide-3-kinase regulatory subunit 2
A_23_P113034	0.00153	-0.907624	C10orf11	chromosome 10 open reading frame 11
A_32_P92171	0.00153	-0.961886	TMEM238	transmembrane protein 238
A_23_P3371	0.00153	-0.983341	RASGRF1	Ras protein specific guanine nucleotide releasing factor 1
A_23_P345081	0.00153	1.34775	ZNF655	zinc finger protein 655
A_24_P281228	0.00153	-1.43102	SMG7-AS1	SMG7 antisense RNA 1
A_23_P502882	0.00154	-0.905235	CBFA2T2	CBFA2/RUNX1 translocation partner 2
A_23_P165608	0.00154	-0.742146	SEMA4F	ssemaphorin 4F
A_23_P171270	0.00154	-1.29664	H2AFB2	H2A histone family member B2
A_23_P330070	0.00154	0.921592	TFPI	tissue factor pathway inhibitor
A_23_P112260	0.00154	1.34867	GNG10	G protein subunit gamma 10
A_23_P337155	0.00155	-1.27558	TOM1L2	target of myb1 like 2 membrane trafficking protein
A_23_P51580	0.00155	-1.17324	HSD3B2	hydroxy-delta-5-steroid dehydrogenase, 3 beta- and steroid delta-isomerase 2
A_24_P128187	0.00155	1.10685	ZNF738	zinc finger protein 738
A_32_P30891	0.00155	-1.1801	LOC643201	centrosomal protein 192kDa pseudogene
A_32_P224525	0.00156	1.75363	COL6A6	collagen type VI alpha 6 chain
A_23_P258964	0.00156	0.99455	IARS	isoleucyl-tRNA synthetase
A_24_P381029	0.00156	0.739024	GLRX3	glutaredoxin 3
A_23_P201726	0.00157	0.603926	CHTOP	chromatin target of PRMT1
A_23_P141248	0.00157	1.21332	SRR	serine racemase
A_32_P147678	0.00157	-0.916299	MAP3K9	mitogen-activated protein kinase kinase kinase 9
A_24_P345679	0.00157	1.8358	MLF1	myeloid leukemia factor 1
A_24_P917833	0.00158	0.852468	TMED10	transmembrane p24 trafficking protein 10
A_23_P49559	0.00158	-0.979929	GPR142	G protein-coupled receptor 142
A_23_P389569	0.00159	-1.08748	SEZ6	seizure related 6 homolog
A_24_P347880	0.00159	-1.34336	ALOXE3	arachidonate lipoxygenase 3
A_23_P413193	0.00159	1.07617	SFR1	SWI5 dependent homologous recombination repair protein 1
A_23_P91930	0.0016	1.13519	QTRT2	queuine tRNA-ribosyltransferase accessory subunit 2
A_23_P66063	0.0016	-1.4618	PDP2	pyruvate dehyrogenase phosphatase catalytic subunit 2
A_23_P78554	0.00161	0.733525	FBXL12	F-box and leucine rich repeat protein 12
A_23_P132358	0.00161	-0.928738	MCAT	malonyl-CoA-acyl carrier protein transacylase
A_24_P330886	0.00161	1.3274	RNFT1	ring finger protein, transmembrane 1
A_23_P110903	0.00161	2.06901	SRSF12	serine and arginine rich splicing factor 12
A_23_P93898	0.00161	-1.33145	FSCN3	fascin actin-bundling protein 3
A_23_P125147	0.00161	1.16697	RAB28	RAB28, member RAS oncogene family
A_24_P159702	0.00161	1.34705	LMAN1	lectin, mannose binding 1
A_23_P116387	0.00161	-1.10453	INCENP	inner centromere protein
A_24_P216968	0.00161	0.92288	NUCKS1	nuclear casein kinase and cyclin dependent kinase substrate 1
A_23_P255916	0.00161	-1.01831	RPUSD3	RNA pseudouridylate synthase domain containing 3
A_23_P7684	0.00162	-0.978855	CCNJL	cyclin J like
A_24_P116766	0.00162	2.22327	ZNF207	zinc finger protein 207
A_23_P257795	0.00162	-0.909046	NDUFA2	NADH:ubiquinone oxidoreductase subunit A2
A_23_P107483	0.00162	-0.966397	OR3A3	olfactory receptor family 3 subfamily A member 3
A_23_P69958	0.00162	0.873995	AP3S1	adaptor related protein complex 3 sigma 1 subunit
A_23_P159775	0.00162	1.31265	GABRE	gamma-aminobutyric acid type A receptor epsilon subunit
A_23_P166122	0.00162	1.40726	POLR3F	RNA polymerase III subunit F
A_23_P11598	0.00163	1.73734	ZNF684	zinc finger protein 684
A_32_P14610	0.00163	1.34507	PDLIM5	PDZ and LIM domain 5
A_23_P407074	0.00163	-0.749271	DNM2	dynamin 2
A_23_P34835	0.00164	1.1255	LMNA	lamin A/C
A_24_P912684	0.00164	-1.69626	AHNAK	AHNAK nucleoprotein
A_24_P275372	0.00164	1.90347	PYROXD1	pyridine nucleotide-disulphide oxidoreductase domain 1
A_24_P911676	0.00164	1.76685	SOX4	SRY-box 4
A_24_P205036	0.00164	2.33864	ZNF676	zinc finger protein 676
A_24_P393449	0.00164	-1.64646	DAPK1	death associated protein kinase 1
A_23_P77103	0.00164	-1.52136	SORD	sorbitol dehydrogenase
A_24_P296070	0.00165	1.15715	COG3	component of oligomeric golgi complex 3
A_24_P205316	0.00165	-0.935044	DNAJC5	DnaJ heat shock protein family (Hsp40) member C5
A_23_P23669	0.00165	1.43957	PALMD	palmdelphin
A_23_P67288	0.00166	-0.882168	CALR	calreticulin
A_32_P68335	0.00166	-1.06223	ABHD17A	abhydrolase domain containing 17A
A_23_P102769	0.00166	-1.01107	MGME1	mitochondrial genome maintenance exonuclease 1
A_23_P29083	0.00167	-1.14944	SLC19A1	solute carrier family 19 member 1
A_23_P41732	0.00167	1.15928	YTHDC2	YTH domain containing 2
A_24_P652033	0.00167	1.32848	DPY19L1P1	DPY19L1 pseudogene 1
A_23_P5092	0.00167	-1.24775	FUT6	fucosyltransferase 6
A_23_P430785	0.00167	-0.872987	FRS2	fibroblast growth factor receptor substrate 2
A_23_P22119	0.00167	-1.01465	PLEC	plectin
A_32_P4199	0.00167	1.3206	RNF152	ring finger protein 152
A_23_P137157	0.00167	-1.16151	RENBP	renin binding protein
A_23_P413721	0.00168	-1.9761	GPD1	glycerol-3-phosphate dehydrogenase 1
A_32_P98291	0.00168	1.61101	SFMBT2	Scm-like with four mbt domains 2
A_23_P68577	0.00168	-1.30943	LINC00652	long intergenic non-protein coding RNA 652
A_24_P159648	0.00168	-0.983193	BAIAP2	BAI1 associated protein 2
A_23_P53614	0.00168	-0.713431	BRAP	BRCA1 associated protein
A_23_P258582	0.00168	1.3827	GK5	glycerol kinase 5 (putative)
A_23_P251075	0.00169	1.23791	MAMLD1	mastermind like domain containing 1
A_32_P57292	0.0017	-1.7338	LANCL3	LanC like 3
A_23_P306507	0.0017	1.23687	KRAS	KRAS proto-oncogene, GTPase
A_24_P304629	0.0017	-1.11633	VASH1	vasohibin 1
A_23_P429363	0.0017	-1.202	FGF17	fibroblast growth factor 17
A_23_P82051	0.0017	-1.10064	SMIM11A	small integral membrane protein 11A
A_23_P142289	0.0017	-0.968108	GNA11	G protein subunit alpha 11
A_24_P46377	0.00171	-0.809077	THG1L	tRNA-histidine guanylyltransferase 1 like
A_23_P152527	0.00171	-1.24117	AANAT	aralkylamine N-acetyltransferase
A_23_P207174	0.00172	-0.942358	GH2	growth hormone 2
A_23_P203540	0.00172	-1.95685	EHF	ETS homologous factor
A_32_P60223	0.00172	0.538134	ING5	inhibitor of growth family member 5
A_23_P336554	0.00172	2.33938	IL1RAP	interleukin 1 receptor accessory protein
A_23_P71537	0.00172	1.33355	CSPP1	centrosome and spindle pole associated protein 1
A_24_P118326	0.00172	-1.05223	ATP6V0CP3	ATPase H+ transporting V0 subunit c pseudogene 3
A_24_P608302	0.00172	1.8776	SNHG17	small nucleolar RNA host gene 17
A_24_P87490	0.00172	1.05905	TVP23C	trans-golgi network vesicle protein 23 homolog C (S. cerevisiae)
A_23_P431971	0.00173	-1.58234	CRTAC1	cartilage acidic protein 1
A_23_P61748	0.00173	-1.28805	COL4A3BP	collagen type IV alpha 3 binding protein
A_24_P82419	0.00173	0.741305	H3F3B	H3 histone, family 3B
A_23_P36129	0.00173	-0.929426	TKFC	triokinase and FMN cyclase
A_23_P324490	0.00173	0.846159	KIAA0355	KIAA0355
A_23_P89249	0.00173	-0.831842	ERBB2	erb-b2 receptor tyrosine kinase 2
A_23_P33886	0.00174	-1.0179	TIMM17B	translocase of inner mitochondrial membrane 17 homolog B (yeast)
A_24_P333716	0.00174	0.914552	XPO4	exportin 4
A_23_P250385	0.00174	-2.88044	HIST1H1B	histone cluster 1, H1b
A_23_P45934	0.00174	1.3005	SRP9	signal recognition particle 9
A_23_P160449	0.00174	1.09609	PPP1R15B	protein phosphatase 1 regulatory subunit 15B
A_23_P56228	0.00175	-1.0952	GMIP	GEM interacting protein
A_23_P382607	0.00175	-1.43143	WNT4	Wnt family member 4
A_23_P71037	0.00175	2.90887	IL6	interleukin 6
A_23_P129334	0.00176	-1.01139	CLCN7	chloride voltage-gated channel 7
A_23_P339240	0.00176	-1.17514	PLCH1	phospholipase C eta 1
A_23_P132675	0.00176	-0.886098	UQCRC1	ubiquinol-cytochrome c reductase core protein I
A_23_P127339	0.00176	-1.43083	PI4K2A	phosphatidylinositol 4-kinase type 2 alpha
A_24_P339450	0.00176	1.90058	ZNF24	zinc finger protein 24
A_23_P316381	0.00177	-0.684822	ACOX3	acyl-CoA oxidase 3, pristanoyl
A_23_P23815	0.00177	1.44373	SLC30A1	solute carrier family 30 member 1
A_23_P34877	0.00177	-1.16577	RBM15	RNA binding motif protein 15
A_32_P167148	0.00177	1.78409	PIGW	phosphatidylinositol glycan anchor biosynthesis class W
A_24_P182433	0.00178	-0.683162	LAMTOR2	late endosomal/lysosomal adaptor, MAPK and MTOR activator 2
A_24_P365180	0.00178	2.13439	DSEL	dermatan sulfate epimerase-like
A_23_P78717	0.00178	-1.24923	KLK14	kallikrein related peptidase 14
A_24_P132787	0.00178	1.28923	RAB18	RAB18, member RAS oncogene family
A_32_P9543	0.00179	1.56786	APOBEC3A	apolipoprotein B mRNA editing enzyme catalytic subunit 3A
A_23_P336034	0.00179	-1.1022	OXER1	oxoeicosanoid receptor 1
A_23_P169503	0.00179	-1.19261	CEL	carboxyl ester lipase
A_24_P933565	0.0018	1.52781	PGAP1	post-GPI attachment to proteins 1
A_24_P930415	0.0018	-1.03609	SPRN	shadow of prion protein homolog (zebrafish)
A_23_P373598	0.0018	0.873332	MAFK	MAF bZIP transcription factor K
A_23_P74380	0.00181	-1.25719	WARS2	tryptophanyl tRNA synthetase 2, mitochondrial
A_24_P184555	0.00181	0.796793	PXN	paxillin
A_23_P2884	0.00181	0.806531	PIGH	phosphatidylinositol glycan anchor biosynthesis class H
A_23_P15511	0.00181	1.37195	DDX5	DEAD-box helicase 5
A_23_P250302	0.00181	1.39338	CCR3	C-C motif chemokine receptor 3
A_24_P406480	0.00181	1.49344	LONRF1	LON peptidase N-terminal domain and ring finger 1
A_24_P194017	0.00181	-0.961566	NOSIP	nitric oxide synthase interacting protein
A_23_P205408	0.00181	-2.11592	MIA2	melanoma inhibitory activity 2
A_23_P209700	0.00181	1.74314	NMUR1	neuromedin U receptor 1
A_24_P235870	0.00182	1.03803	RNF121	ring finger protein 121
A_24_P363408	0.00182	1.53846	HEY2	hes related family bHLH transcription factor with YRPW motif 2
A_23_P50357	0.00182	-0.780017	ARHGEF18	Rho/Rac guanine nucleotide exchange factor 18
A_23_P163216	0.00182	1.41659	ATP8B4	ATPase phospholipid transporting 8B4 (putative)
A_24_P318544	0.00182	0.880975	CSNK1D	casein kinase 1 delta
A_23_P201508	0.00182	-1.17421	PFKFB2	6-phosphofructo-2-kinase/fructose-2,6-biphosphatase 2
A_24_P396340	0.00182	1.41979	SMIM12	small integral membrane protein 12
A_32_P212058	0.00183	-0.973408	CEP19	centrosomal protein 19
A_24_P290856	0.00183	-0.970105	PTPRS	protein tyrosine phosphatase, receptor type S
A_23_P94748	0.00183	-1.06434	OBP2B	odorant binding protein 2B
A_24_P162293	0.00184	-1.95163	ERC1	ELKS/RAB6-interacting/CAST family member 1
A_23_P27744	0.00184	-0.858804	FBXO46	F-box protein 46
A_24_P201531	0.00185	0.764261	ARCN1	archain 1
A_23_P202769	0.00185	-0.962836	DNAJC4	DnaJ heat shock protein family (Hsp40) member C4
A_23_P1948	0.00185	-0.588649	LBHD1	LBH domain containing 1
A_23_P431543	0.00185	-0.63161	PDDC1	Parkinson disease 7 domain containing 1
A_32_P345659	0.00185	2.22679	XIRP1	xin actin binding repeat containing 1
A_23_P106798	0.00185	0.839754	SIAH1	siah E3 ubiquitin protein ligase 1
A_24_P310256	0.00185	1.03657	LGI4	leucine rich repeat LGI family member 4
A_24_P180151	0.00186	2.11355	ROBO2	roundabout guidance receptor 2
A_24_P82106	0.00187	-1.08766	MMP14	matrix metallopeptidase 14
A_24_P83118	0.00187	0.925914	DUSP18	dual specificity phosphatase 18
A_32_P224149	0.00187	-0.788396	FKBP15	FK506 binding protein 15
A_24_P378402	0.00187	0.952715	ZNF597	zinc finger protein 597
A_24_P224966	0.00188	-0.946867	CLCNKB	chloride voltage-gated channel Kb
A_23_P331928	0.00188	1.26607	CD109	CD109 molecule
A_24_P336596	0.00188	-0.866516	SMCP	sperm mitochondria associated cysteine rich protein
A_23_P205296	0.00188	-0.76743	EXD2	exonuclease 3'-5' domain containing 2
A_23_P43273	0.00188	0.772274	EXT1	exostosin glycosyltransferase 1
A_24_P40968	0.00188	-1.1934	MGA	MGA, MAX dimerization protein
A_23_P89327	0.00188	1.41457	ZNF286A	zinc finger protein 286A
A_32_P1712	0.00188	1.83376	RNASE2	ribonuclease A family member 2
A_23_P44366	0.00188	0.754093	PRKAG2	protein kinase AMP-activated non-catalytic subunit gamma 2
A_23_P388200	0.00189	1.60022	KDELC2	KDEL motif containing 2
A_23_P31945	0.00189	2.03578	IL33	interleukin 33
A_24_P942517	0.00189	1.18231	TMX4	thioredoxin related transmembrane protein 4
A_32_P114574	0.00189	-0.788091	CACYBP	calcyclin binding protein
A_24_P370946	0.00189	1.40564	CYR61	cysteine rich angiogenic inducer 61
A_32_P175539	0.00189	-0.895684	RCN2	reticulocalbin 2
A_23_P79458	0.0019	-1.50969	LBX2	ladybird homeobox 2
A_23_P159071	0.0019	-1.10749	WDR25	WD repeat domain 25
A_23_P331400	0.0019	0.984236	LRRC37A3	leucine rich repeat containing 37 member A3
A_23_P152963	0.0019	-0.956948	BORCS6	BLOC-1 related complex subunit 6
A_23_P378514	0.0019	-1.61788	ATOH7	atonal bHLH transcription factor 7
A_23_P52738	0.00191	-0.841446	DCPS	decapping enzyme, scavenger
A_23_P501822	0.00191	-0.647942	JUP	junction plakoglobin
A_23_P153783	0.00191	-0.646432	USF2	upstream transcription factor 2, c-fos interacting
A_23_P337934	0.00191	1.55044	FBLIM1	filamin binding LIM protein 1
A_23_P112406	0.00191	-0.683311	GTF3C5	general transcription factor IIIC subunit 5
A_23_P77135	0.00191	1.33195	DPH6	diphthamine biosynthesis 6
A_23_P333138	0.00191	0.973042	MON2	MON2 homolog, regulator of endosome-to-Golgi trafficking
A_23_P23783	0.00192	1.97106	MYOC	myocilin
A_23_P42575	0.00192	1.00707	CALD1	caldesmon 1
A_23_P93389	0.00192	-0.879898	NUDT3	nudix hydrolase 3
A_24_P269527	0.00192	-2.06526	SLURP1	secreted LY6/PLAUR domain containing 1
A_23_P254601	0.00193	-0.75325	ARF5	ADP ribosylation factor 5
A_32_P24832	0.00193	1.23539	OLFML3	olfactomedin like 3
A_23_P106299	0.00193	-0.607411	SERF2	small EDRK-rich factor 2
A_24_P222043	0.00193	-1.87935	HMGA1	high mobility group AT-hook 1
A_23_P122563	0.00193	-0.692903	PFDN6	prefoldin subunit 6
A_23_P320878	0.00193	1.13434	METTL21B	methyltransferase like 21B
A_23_P211840	0.00193	1.27185	UBA3	ubiquitin like modifier activating enzyme 3
A_23_P163428	0.00193	-0.929879	PPCDC	phosphopantothenoylcysteine decarboxylase
A_23_P161596	0.00194	-0.736985	FKBP2	FK506 binding protein 2
A_24_P52714	0.00194	-0.742284	RNASEH2C	ribonuclease H2 subunit C
A_23_P108415	0.00194	-0.708759	DARS	aspartyl-tRNA synthetase
A_23_P219197	0.00194	0.842733	RGS3	regulator of G-protein signaling 3
A_23_P17814	0.00194	-1.46168	PLA2G3	phospholipase A2 group III
A_32_P128174	0.00194	1.58321	C3orf70	chromosome 3 open reading frame 70
A_24_P734297	0.00194	-0.769348	EEF1D	eukaryotic translation elongation factor 1 delta
A_24_P160401	0.00194	-1.71735	CDCP1	CUB domain containing protein 1
A_23_P3102	0.00194	2.03117	FAM179B	family with sequence similarity 179 member B
A_32_P182662	0.00195	1.62925	AIDA	axin interactor, dorsalization associated
A_23_P202496	0.00195	1.08409	NOC3L	NOC3 like DNA replication regulator
A_23_P351837	0.00195	-0.809556	KLHL35	kelch like family member 35
A_24_P140030	0.00195	1.6902	CUL3	cullin 3
A_23_P377312	0.00196	-1.61289	PNPLA5	patatin like phospholipase domain containing 5
A_24_P943040	0.00196	1.56304	GNPNAT1	glucosamine-phosphate N-acetyltransferase 1
A_24_P396720	0.00196	1.49943	PPP1CB	protein phosphatase 1 catalytic subunit beta
A_23_P119295	0.00196	-0.731451	ECSIT	ECSIT signalling integrator
A_23_P87603	0.00197	-0.907475	TARBP2	TARBP2, RISC loading complex RNA binding subunit
A_23_P70785	0.00197	-1.06121	AIM1	absent in melanoma 1
A_23_P142075	0.00197	-1.40599	ACP5	acid phosphatase 5, tartrate resistant
A_32_P122268	0.00197	-1.25393	SYT15	synaptotagmin 15
A_23_P389708	0.00197	-0.893545	EEF1D	eukaryotic translation elongation factor 1 delta
A_24_P318967	0.00198	-0.825197	PDXK	pyridoxal (pyridoxine, vitamin B6) kinase
A_24_P72479	0.00198	-0.766076	ARPC1A	actin related protein 2/3 complex subunit 1A
A_23_P150053	0.00199	1.44177	ACTA2	actin, alpha 2, smooth muscle, aorta
A_23_P71821	0.00199	-0.723728	PBX3	PBX homeobox 3
A_23_P157600	0.002	0.573803	DDHD2	DDHD domain containing 2
A_23_P136671	0.002	-2.19004	UGT2B7	UDP glucuronosyltransferase family 2 member B7
A_23_P122906	0.002	-0.96204	AUTS2	autism susceptibility candidate 2
A_24_P353912	0.002	1.15793	GNAI3	G protein subunit alpha i3
A_23_P257834	0.002	1.57914	ALB	albumin
A_24_P283320	0.002	1.10638	PCMT1	protein-L-isoaspartate (D-aspartate) O-methyltransferase
A_23_P153383	0.002	-0.914865	RPL36	ribosomal protein L36
A_24_P234415	0.00201	-1.70848	STAC	SH3 and cysteine rich domain
A_23_P144916	0.00201	2.0155	GFPT2	glutamine-fructose-6-phosphate transaminase 2
A_23_P149301	0.00201	-1.48272	HIST3H2A	histone cluster 3, H2a
A_23_P346670	0.00201	-0.970726	GPRC5C	G protein-coupled receptor class C group 5 member C
A_23_P322519	0.00202	1.56106	FOSL1	FOS like 1, AP-1 transcription factor subunit
A_24_P383440	0.00202	1.33444	TMEM41B	transmembrane protein 41B
A_23_P150841	0.00202	1.52266	ZNF140	zinc finger protein 140
A_23_P410673	0.00202	-0.893985	STK16	serine/threonine kinase 16
A_24_P398210	0.00202	-1.27673	ZNF488	zinc finger protein 488
A_24_P327886	0.00202	-0.873343	TCEA3	transcription elongation factor A3
A_23_P103877	0.00202	1.3098	LRRC38	leucine rich repeat containing 38
A_23_P331670	0.00203	-0.626079	PYGB	phosphorylase, glycogen; brain
A_23_P136623	0.00203	0.98775	ADCY5	adenylate cyclase 5
A_23_P106433	0.00203	-0.720058	RCCD1	RCC1 domain containing 1
A_23_P48628	0.00203	0.976337	ZBTB25	zinc finger and BTB domain containing 25
A_23_P168916	0.00203	-2.8309	CA1	carbonic anhydrase 1
A_23_P423457	0.00204	-0.692808	SERINC5	serine incorporator 5
A_24_P347624	0.00204	0.760759	SNURF	SNRPN upstream reading frame
A_23_P115011	0.00204	-1.28224	ADAMTSL4	ADAMTS like 4
A_24_P914519	0.00205	-2.77512	CYBB	cytochrome b-245 beta chain
A_23_P143374	0.00205	-1.22807	NINL	ninein like
A_23_P123544	0.00205	-1.24991	CHRAC1	chromatin accessibility complex 1
A_24_P56407	0.00205	0.916772	FCF1	FCF1 rRNA-processing protein
A_24_P251661	0.00205	1.55661	KCNMB3	potassium calcium-activated channel subfamily M regulatory beta subunit 3
A_23_P160466	0.00205	1.45934	SLC19A2	solute carrier family 19 member 2
A_23_P429092	0.00205	1.43399	HBS1L	HBS1 like translational GTPase
A_24_P299210	0.00205	-1.15311	TTC39A	tetratricopeptide repeat domain 39A
A_23_P116642	0.00205	1.41513	SLC26A10	solute carrier family 26 member 10
A_24_P346388	0.00205	1.42369	MIOS	meiosis regulator for oocyte development
A_24_P340066	0.00205	0.663676	ELF4	E74 like ETS transcription factor 4
A_23_P345139	0.00206	-1.11417	MFSD12	major facilitator superfamily domain containing 12
A_23_P323836	0.00206	-1.26141	TPRN	taperin
A_24_P328524	0.00206	1.75701	KALRN	kalirin, RhoGEF kinase
A_23_P101025	0.00206	-1.28055	LGALS9C	galectin 9C
A_24_P171004	0.00206	-2.41778	KAT6B	lysine acetyltransferase 6B
A_24_P162226	0.00206	-1.09912	RIMBP2	RIMS binding protein 2
A_23_P209183	0.00206	-0.892137	COLGALT1	collagen beta(1-O)galactosyltransferase 1
A_23_P305060	0.00207	2.39732	NAMPT	nicotinamide phosphoribosyltransferase
A_24_P33652	0.00207	1.10291	AP5M1	adaptor related protein complex 5 mu 1 subunit
A_24_P284523	0.00207	-0.717507	MAP3K10	mitogen-activated protein kinase kinase kinase 10
A_23_P94942	0.00207	-0.920029	SHARPIN	SHANK associated RH domain interactor
A_23_P17914	0.00208	-2.21695	PNPLA3	patatin like phospholipase domain containing 3
A_23_P76435	0.00208	-0.912376	GATC	glutamyl-tRNA amidotransferase subunit C
A_23_P30020	0.00208	-0.671729	PLA2G12A	phospholipase A2 group XIIA
A_32_P83915	0.00208	1.02076	RHOQ	ras homolog family member Q
A_23_P72737	0.00208	0.969756	IFITM1	interferon induced transmembrane protein 1
A_23_P134026	0.00208	0.829615	TMEM242	transmembrane protein 242
A_23_P43434	0.00209	0.967816	PSMD5	proteasome 26S subunit, non-ATPase 5
A_23_P301896	0.00209	1.0554	PRDM2	PR/SET domain 2
A_24_P373885	0.00209	-1.01709	C19orf25	chromosome 19 open reading frame 25
A_23_P147185	0.0021	0.783272	CANX	calnexin
A_24_P376787	0.0021	-1.08249	ZNF496	zinc finger protein 496
A_32_P44762	0.0021	-0.773921	TMA7	translation machinery associated 7 homolog
A_23_P48198	0.0021	1.91481	GLT8D2	glycosyltransferase 8 domain containing 2
A_24_P87036	0.0021	1.05875	ANO1	anoctamin 1
A_23_P167983	0.0021	-0.994943	HIST1H2AC	histone cluster 1, H2ac
A_23_P426565	0.0021	-1.08047	LINC00482	long intergenic non-protein coding RNA 482
A_24_P141707	0.0021	-1.3869	INHBE	inhibin beta E subunit
A_23_P113966	0.00211	1.25505	EXOC1	exocyst complex component 1
A_32_P204676	0.00211	-1.09976	FABP5	fatty acid binding protein 5
A_23_P61487	0.00211	-0.795608	LRRC20	leucine rich repeat containing 20
A_23_P164752	0.00211	-1.15709	RAB8A	RAB8A, member RAS oncogene family
A_23_P382775	0.00211	-1.05295	BBC3	BCL2 binding component 3
A_23_P93383	0.00211	0.703672	RGL2	ral guanine nucleotide dissociation stimulator like 2
A_23_P334045	0.00211	-0.780666	PCDHA5	protocadherin alpha 5
A_23_P217079	0.00212	-0.806841	DPM2	dolichyl-phosphate mannosyltransferase subunit 2, regulatory
A_24_P244162	0.00212	-0.853731	PI4K2A	phosphatidylinositol 4-kinase type 2 alpha
A_24_P89887	0.00212	1.03152	C9orf3	chromosome 9 open reading frame 3
A_23_P204158	0.00212	-1.03687	RNFT2	ring finger protein, transmembrane 2
A_23_P166087	0.00212	1.08235	RASSF2	Ras association domain family member 2
A_24_P397150	0.00213	-0.687635	GAK	cyclin G associated kinase
A_24_P318160	0.00213	2.00222	NAV3	neuron navigator 3
A_23_P90997	0.00213	-1.46208	OTOS	otospiralin
A_23_P336693	0.00214	-1.77309	CLDN18	claudin 18
A_23_P388170	0.00214	-0.840031	SLC39A3	solute carrier family 39 member 3
A_23_P352717	0.00214	0.950175	TMEM31	transmembrane protein 31
A_23_P400181	0.00214	-1.25042	CENPBD1P1	CENPB DNA-binding domains containing 1 pseudogene 1
A_24_P943597	0.00214	2.00421	PHLDA1	pleckstrin homology like domain family A member 1
A_23_P420269	0.00215	1.71824	INTS2	integrator complex subunit 2
A_23_P37825	0.00215	-0.98333	SPIRE2	spire type actin nucleation factor 2
A_23_P250714	0.00215	0.649687	EXOG	endo/exonuclease (5'-3'), endonuclease G-like
A_23_P218237	0.00216	0.931083	LCAT	lecithin-cholesterol acyltransferase
A_23_P137856	0.00217	-1.38654	MUC1	mucin 1, cell surface associated
A_32_P42075	0.00217	0.747699	CCZ1B	CCZ1 homolog B, vacuolar protein trafficking and biogenesis associated
A_24_P303815	0.00217	1.0496	UHRF2	ubiquitin like with PHD and ring finger domains 2
A_32_P30693	0.00218	-1.04082	RUVBL1	RuvB like AAA ATPase 1
A_23_P114689	0.00218	-0.658789	ASAP3	ArfGAP with SH3 domain, ankyrin repeat and PH domain 3
A_23_P148150	0.00218	-0.714955	NELFB	negative elongation factor complex member B
A_24_P6674	0.00218	-1.16047	WDR31	WD repeat domain 31
A_24_P272561	0.00218	2.18338	ZDHHC13	zinc finger DHHC-type containing 13
A_24_P8888	0.00218	-1.09306	C2orf27A	chromosome 2 open reading frame 27A
A_24_P328320	0.00219	1.67731	GORASP2	golgi reassembly stacking protein 2
A_23_P57137	0.00219	-0.651819	AP5S1	adaptor related protein complex 5 sigma 1 subunit
A_24_P354998	0.00219	-0.856411	TMUB1	transmembrane and ubiquitin like domain containing 1
A_23_P34460	0.00219	1.32087	SLC35A3	solute carrier family 35 member A3
A_23_P55064	0.00219	-0.90125	WRAP53	WD repeat containing antisense to TP53
A_24_P336577	0.00219	-1.0627	FAM212B	family with sequence similarity 212 member B
A_23_P75741	0.00219	-0.91554	UBE2L6	ubiquitin conjugating enzyme E2 L6
A_23_P93940	0.0022	-1.17162	PGAM2	phosphoglycerate mutase 2
A_23_P126584	0.0022	-2.37438	CD5L	CD5 molecule like
A_23_P143569	0.00221	-0.924588	DGCR6L	DiGeorge syndrome critical region gene 6-like
A_32_P221799	0.00221	-1.50745	HIST1H2AM	histone cluster 1, H2am
A_23_P98463	0.00221	1.11278	TBRG1	transforming growth factor beta regulator 1
A_24_P65658	0.00221	1.30824	ZNF432	zinc finger protein 432
A_23_P106822	0.00222	-0.75736	NOB1	NIN1/PSMD8 binding protein 1 homolog
A_24_P41021	0.00222	-0.837898	FBXO33	F-box protein 33
A_23_P416106	0.00222	-0.838794	GTPBP1	GTP binding protein 1
A_32_P492524	0.00222	0.900234	GALNT13	polypeptide N-acetylgalactosaminyltransferase 13
A_23_P254626	0.00223	1.33726	SGCE	sarcoglycan epsilon
A_23_P137276	0.00223	-1.05287	AKAP13	A-kinase anchoring protein 13
A_24_P108351	0.00224	-0.848278	HNRNPUL1	heterogeneous nuclear ribonucleoprotein U like 1
A_32_P87568	0.00224	1.56904	ENAH	enabled homolog (Drosophila)
A_23_P300033	0.00224	1.24346	PDGFRA	platelet derived growth factor receptor alpha
A_23_P307274	0.00224	-0.886512	OR2H2	olfactory receptor family 2 subfamily H member 2
A_23_P110473	0.00224	1.09178	NAIP	NLR family apoptosis inhibitory protein
A_23_P207537	0.00224	1.05369	DUSP14	dual specificity phosphatase 14
A_23_P109974	0.00224	-1.26984	RAB6B	RAB6B, member RAS oncogene family
A_23_P104563	0.00225	-0.904013	CPT1A	carnitine palmitoyltransferase 1A
A_23_P165086	0.00225	-0.852575	NDUFS7	NADH:ubiquinone oxidoreductase core subunit S7
A_23_P63153	0.00225	0.737314	DDX20	DEAD-box helicase 20
A_23_P219013	0.00225	-0.645792	ABCC10	ATP binding cassette subfamily C member 10
A_23_P593	0.00226	-0.761529	GPBP1L1	GC-rich promoter binding protein 1 like 1
A_32_P462013	0.00226	0.929639	CRACR2A	calcium release activated channel regulator 2A
A_24_P320545	0.00226	-0.812385	PTK7	protein tyrosine kinase 7 (inactive)
A_23_P215718	0.00226	-1.13112	FAM131B	family with sequence similarity 131 member B
A_24_P194313	0.00226	1.72398	PAXBP1	PAX3 and PAX7 binding protein 1
A_23_P156497	0.00226	1.32494	ELOVL5	ELOVL fatty acid elongase 5
A_23_P89410	0.00226	-0.740117	BECN1	beclin 1
A_23_P63618	0.00226	-1.54634	SCD	stearoyl-CoA desaturase
A_23_P57364	0.00226	-1.0957	TFF2	trefoil factor 2
A_23_P201461	0.00227	1.25116	PER3	period circadian clock 3
A_23_P20728	0.00227	-0.905895	SNAPC4	small nuclear RNA activating complex polypeptide 4
A_23_P218398	0.00227	-1.15833	DLG4	discs large MAGUK scaffold protein 4
A_24_P91035	0.00227	0.912095	H3F3B	H3 histone, family 3B
A_23_P339582	0.00227	-1.30591	CXorf38	chromosome X open reading frame 38
A_24_P927886	0.00228	-0.941839	GNA11	G protein subunit alpha 11
A_32_P191859	0.00228	-0.521753	KMT5A	lysine methyltransferase 5A
A_23_P153441	0.00228	-0.696424	HOOK2	hook microtubule tethering protein 2
A_23_P407695	0.00228	-1.5255	FAM151A	family with sequence similarity 151 member A
A_24_P415615	0.00228	-1.2434	CHRM1	cholinergic receptor muscarinic 1
A_23_P391586	0.00229	0.903535	TPM1	tropomyosin 1 (alpha)
A_23_P51518	0.00229	1.49165	RGS5	regulator of G-protein signaling 5
A_24_P362646	0.00229	0.825079	TXNDC9	thioredoxin domain containing 9
A_24_P78862	0.00229	-1.31398	SLC43A2	solute carrier family 43 member 2
A_24_P317622	0.00229	-0.724436	AGAP3	ArfGAP with GTPase domain, ankyrin repeat and PH domain 3
A_23_P351556	0.0023	2.07861	METTL3	methyltransferase like 3
A_24_P158161	0.0023	1.71416	SPAG1	sperm associated antigen 1
A_32_P77502	0.0023	0.558554	HNRNPA3	heterogeneous nuclear ribonucleoprotein A3
A_23_P112874	0.0023	1.2426	GPC5	glypican 5
A_32_P175183	0.0023	-0.878254	ZBTB44	zinc finger and BTB domain containing 44
A_24_P366670	0.0023	-1.55557	AFF3	AF4/FMR2 family member 3
A_24_P179467	0.0023	0.953613	SLC1A6	solute carrier family 1 member 6
A_23_P407583	0.0023	1.17166	PEG3	paternally expressed 3
A_24_P330822	0.0023	-0.886748	HNF1B	HNF1 homeobox B
A_23_P307624	0.0023	1.34247	FASTKD1	FAST kinase domains 1
A_23_P58443	0.0023	-0.639668	ANKHD1-EIF4EBP3	ANKHD1-EIF4EBP3 readthrough
A_32_P21255	0.0023	-1.67366	SLC30A4	solute carrier family 30 member 4
A_23_P435002	0.00231	1.33159	SRFBP1	serum response factor binding protein 1
A_24_P453497	0.00231	1.98934	RBM20	RNA binding motif protein 20
A_32_P812442	0.00231	-1.23158	SLC36A3	solute carrier family 36 member 3
A_23_P50591	0.00231	-0.994072	KCNK6	potassium two pore domain channel subfamily K member 6
A_23_P200741	0.00231	1.26827	DPT	dermatopontin
A_24_P30557	0.00232	-1.22781	TBX5	T-box 5
A_23_P4640	0.00232	0.916638	ZNF548	zinc finger protein 548
A_23_P5974	0.00232	-1.15215	ZSWIM1	zinc finger SWIM-type containing 1
A_23_P139704	0.00232	0.925659	DUSP6	dual specificity phosphatase 6
A_32_P7204	0.00232	1.03755	RAB28	RAB28, member RAS oncogene family
A_23_P159721	0.00232	-1.05014	GPR50	G protein-coupled receptor 50
A_24_P238609	0.00233	-0.966705	HCP5	HLA complex P5 (non-protein coding)
A_24_P4373	0.00233	-1.12684	TMEM268	transmembrane protein 268
A_24_P156576	0.00233	-0.824601	GEMIN8	gem nuclear organelle associated protein 8
A_23_P143348	0.00233	-0.809969	OVOL2	ovo like zinc finger 2
A_23_P417148	0.00235	0.817695	RAI1	retinoic acid induced 1
A_24_P810697	0.00235	1.06576	MXRA7	matrix remodeling associated 7
A_24_P226020	0.00235	-1.15337	SH3BP2	SH3 domain binding protein 2
A_23_P25336	0.00235	-0.797111	GLTP	glycolipid transfer protein
A_23_P16354	0.00235	1.61795	ZNF382	zinc finger protein 382
A_23_P53211	0.00235	-1.06806	PLEKHB1	pleckstrin homology domain containing B1
A_24_P838947	0.00235	-1.31052	TBC1D3P5	TBC1 domain family member 3 pseudogene 5
A_23_P92196	0.00235	-1.21281	RETNLB	resistin like beta
A_23_P330419	0.00236	-1.16805	ACPT	acid phosphatase, testicular
A_24_P170514	0.00236	1.21013	OR7E47P	olfactory receptor family 7 subfamily E member 47 pseudogene
A_24_P123119	0.00236	1.45448	EHHADH	enoyl-CoA, hydratase/3-hydroxyacyl CoA dehydrogenase
A_23_P96827	0.00236	-1.225	APCS	amyloid P component, serum
A_23_P111481	0.00237	0.61816	SRRT	serrate, RNA effector molecule
A_23_P17773	0.00237	-0.801952	GUCD1	guanylyl cyclase domain containing 1
A_23_P39131	0.00237	-0.873163	GLTSCR2	glioma tumor suppressor candidate region gene 2
A_23_P104762	0.00237	-0.941877	YAP1	Yes associated protein 1
A_24_P84340	0.00237	-1.34259	MAST4	microtubule associated serine/threonine kinase family member 4
A_23_P21230	0.00237	0.841486	TRIM37	tripartite motif containing 37
A_24_P298027	0.00237	-2.21717	AXIN2	axin 2
A_23_P314789	0.00237	-1.01757	ZDHHC19	zinc finger DHHC-type containing 19
A_23_P41128	0.00238	-1.81596	KAT2B	lysine acetyltransferase 2B
A_23_P49429	0.00238	-0.79163	NUDT16L1	nudix hydrolase 16 like 1
A_23_P114185	0.00239	1.49616	TSPAN7	tetraspanin 7
A_23_P157196	0.00239	-0.999128	RPS2P32	ribosomal protein S2 pseudogene 32
A_23_P14193	0.00239	1.12223	RFC3	replication factor C subunit 3
A_23_P131215	0.00239	-1.24164	CRYGD	crystallin gamma D
A_24_P389517	0.00239	0.758908	HNRNPK	heterogeneous nuclear ribonucleoprotein K
A_24_P829181	0.00239	-1.0694	LOC648987	uncharacterized LOC648987
A_24_P226267	0.0024	-1.53903	GABRA1	gamma-aminobutyric acid type A receptor alpha1 subunit
A_23_P359762	0.0024	-1.16065	NATD1	N-acetyltransferase domain containing 1
A_24_P388703	0.0024	-1.98483	LOC439933	uncharacterized LOC439933
A_24_P142228	0.00241	-0.587432	RPL13	ribosomal protein L13
A_24_P933228	0.00241	1.2634	CXCR2	C-X-C motif chemokine receptor 2
A_23_P143006	0.00241	-1.29862	PRLH	prolactin releasing hormone
A_24_P349782	0.00241	-1.01509	GLIDR	glioblastoma down-regulated RNA
A_23_P25313	0.00242	-1.63401	BRI3BP	BRI3 binding protein
A_32_P157391	0.00242	1.39708	FOLH1B	folate hydrolase 1B
A_23_P128940	0.00242	1.42008	VCPKMT	valosin containing protein lysine methyltransferase
A_23_P212535	0.00242	-0.865134	CHMP2B	charged multivesicular body protein 2B
A_23_P143461	0.00243	-1.23706	KRTAP19-1	keratin associated protein 19-1
A_23_P421221	0.00243	-0.809116	R3HCC1	R3H domain and coiled-coil containing 1
A_23_P347027	0.00243	-1.05962	SMPD3	sphingomyelin phosphodiesterase 3
A_32_P226567	0.00243	1.11717	UPF3A	UPF3 regulator of nonsense transcripts homolog A (yeast)
A_24_P256337	0.00243	1.70399	ZNF644	zinc finger protein 644
A_23_P118122	0.00243	1.16745	RGS11	regulator of G-protein signaling 11
A_23_P342118	0.00244	-0.917144	CCDC124	coiled-coil domain containing 124
A_23_P404965	0.00244	0.973273	GNL1	G protein nucleolar 1 (putative)
A_24_P156911	0.00244	-1.10248	HIST2H2BE	histone cluster 2, H2be
A_24_P138556	0.00244	1.12223	EIF2S1	eukaryotic translation initiation factor 2 subunit alpha
A_32_P208403	0.00245	1.76252	GNG2	G protein subunit gamma 2
A_23_P317796	0.00245	-1.63738	MOGAT3	monoacylglycerol O-acyltransferase 3
A_24_P43391	0.00245	1.15002	TMEM165	transmembrane protein 165
A_23_P153917	0.00246	1.66791	MAP2	microtubule associated protein 2
A_24_P649624	0.00246	1.13299	KIF1B	kinesin family member 1B
A_23_P7761	0.00246	1.23679	C5orf22	chromosome 5 open reading frame 22
A_24_P409728	0.00246	-1.57315	ZSWIM8	zinc finger SWIM-type containing 8
A_23_P69171	0.00246	-1.62882	SUCNR1	succinate receptor 1
A_24_P165082	0.00246	0.892574	ZNF222	zinc finger protein 222
A_24_P130363	0.00246	1.10416	LDLRAD4	low density lipoprotein receptor class A domain containing 4
A_23_P48130	0.00246	1.0211	IFT81	intraflagellar transport 81
A_24_P186216	0.00247	1.17762	PDS5A	PDS5 cohesin associated factor A
A_23_P84118	0.00247	-1.43503	CDH18	cadherin 18
A_23_P210623	0.00247	-1.34012	PCK1	phosphoenolpyruvate carboxykinase 1
A_24_P240732	0.00247	0.993314	IMPAD1	inositol monophosphatase domain containing 1
A_23_P68401	0.00247	-0.720481	CTNNBL1	catenin beta like 1
A_23_P417200	0.00248	0.880636	TERF2	telomeric repeat binding factor 2
A_23_P133174	0.00248	1.14707	TMEM165	transmembrane protein 165
A_23_P27827	0.00248	-1.03171	ZBTB7A	zinc finger and BTB domain containing 7A
A_24_P252033	0.00249	1.30752	SERAC1	serine active site containing 1
A_23_P148308	0.00249	0.930686	RBM3	RNA binding motif (RNP1, RRM) protein 3
A_23_P308021	0.00249	-1.29496	CABP4	calcium binding protein 4
A_23_P146209	0.00249	0.904188	RNF170	ring finger protein 170
A_24_P398092	0.00249	1.23005	RAD23B	RAD23 homolog B, nucleotide excision repair protein
A_23_P340890	0.00249	-0.885582	THAP3	THAP domain containing 3
A_23_P406521	0.00249	-1.46997	SIRPD	signal regulatory protein delta
A_23_P81408	0.00249	0.948191	MAT2B	methionine adenosyltransferase 2B
A_23_P49009	0.00249	-0.7019	LPCAT4	lysophosphatidylcholine acyltransferase 4
A_23_P217228	0.0025	0.894012	TRO	trophinin
A_24_P184732	0.0025	-1.39964	PAPLN	papilin, proteoglycan like sulfated glycoprotein
A_23_P35989	0.0025	-0.678687	ALKBH3	alkB homolog 3, alpha-ketoglutaratedependent dioxygenase
A_23_P55400	0.0025	-0.8927	KRT36	keratin 36
A_24_P331882	0.00251	1.70558	KIAA1211	KIAA1211
A_23_P105592	0.00251	-0.87612	MVK	mevalonate kinase
A_23_P31407	0.00252	-1.30892	AGR2	anterior gradient 2, protein disulphide isomerase family member
A_23_P364056	0.00252	-0.882162	HNRNPA1L2	heterogeneous nuclear ribonucleoprotein A1-like 2
A_23_P70701	0.00252	-0.761648	ARID1B	AT-rich interaction domain 1B
A_23_P217028	0.00252	-0.870314	USP20	ubiquitin specific peptidase 20
A_23_P405794	0.00252	-1.25569	NAGS	N-acetylglutamate synthase
A_24_P147252	0.00253	1.32728	ZNF23	zinc finger protein 23
A_24_P208081	0.00253	-1.19504	PLA2G2F	phospholipase A2 group IIF
A_23_P103201	0.00253	1.41397	PNRC2	proline rich nuclear receptor coactivator 2
A_23_P208240	0.00254	1.19754	ZNF160	zinc finger protein 160
A_24_P116909	0.00254	2.12779	MALT1	MALT1 paracaspase
A_23_P258703	0.00254	-1.10998	FOXP4	forkhead box P4
A_23_P104509	0.00254	-1.24876	FAM53B	family with sequence similarity 53 member B
A_24_P205120	0.00254	1.09505	SPG7	SPG7, paraplegin matrix AAA peptidase subunit
A_23_P351467	0.00255	2.5085	CMAHP	cytidine monophospho-N-acetylneuraminic acid hydroxylase, pseudogene
A_23_P24926	0.00255	0.778467	FNTA	farnesyltransferase, CAAX box, alpha
A_23_P150325	0.00255	0.920894	TMEM133	transmembrane protein 133
A_23_P32294	0.00255	-0.97131	FAM120A	family with sequence similarity 120A
A_23_P122127	0.00255	-1.48536	FYB	FYN binding protein
A_24_P239419	0.00256	1.06759	EPM2A	epilepsy, progressive myoclonus type 2A, Lafora disease (laforin)
A_32_P53713	0.00256	0.886932	CLN3	CLN3, battenin
A_24_P336759	0.00257	1.58243	MCL1	BCL2 family apoptosis regulator
A_23_P83453	0.00257	-0.840689	SMARCC1	SWI/SNF related, matrix associated, actin dependent regulator of chromatin subfamily c member 1
A_23_P257962	0.00257	-0.980151	GRIN1	glutamate ionotropic receptor NMDA type subunit 1
A_23_P89708	0.00258	-1.71447	PNPO	pyridoxamine 5'-phosphate oxidase
A_23_P8482	0.00258	0.901768	2021-09-07	septin 7
A_23_P102109	0.00258	-0.989448	TUBA4A	tubulin alpha 4a
A_23_P435697	0.00258	0.7265	EDRF1	erythroid differentiation regulatory factor 1
A_23_P206018	0.00258	1.12122	TPM1	tropomyosin 1 (alpha)
A_23_P12082	0.00258	-1.63188	CHI3L2	chitinase 3 like 2
A_24_P23636	0.00258	-1.2632	PCLO	piccolo presynaptic cytomatrix protein
A_23_P27473	0.00258	-1.25263	CNFN	cornifelin
A_24_P19195	0.00259	-0.662269	WDR83OS	WD repeat domain 83 opposite strand
A_24_P115096	0.00259	-1.54222	C6orf223	chromosome 6 open reading frame 223
A_32_P87703	0.00259	0.987868	MAT2A	methionine adenosyltransferase 2A
A_23_P57036	0.00259	-0.736984	CD40	CD40 molecule
A_24_P63030	0.0026	-0.722257	SFXN5	sideroflexin 5
A_23_P210608	0.0026	0.876673	ZNF217	zinc finger protein 217
A_24_P218905	0.0026	0.954913	TSPAN9	tetraspanin 9
A_23_P390518	0.0026	1.69546	TNFRSF11A	TNF receptor superfamily member 11a
A_32_P501400	0.00261	1.02367	TCP1	t-complex 1
A_24_P277807	0.00261	1.05653	SNX3	sorting nexin 3
A_24_P317907	0.00261	1.05473	SORBS1	sorbin and SH3 domain containing 1
A_23_P106258	0.00262	-1.30235	SLC25A47	solute carrier family 25 member 47
A_23_P162982	0.00262	-0.772075	DHRS4	dehydrogenase/reductase 4
A_32_P34116	0.00262	1.57076	NUS1	NUS1 dehydrodolichyl diphosphate synthase subunit
[truncated: 26,192 more rows]

## Sheet: GSE117261
Supplementary table 1. The differentially expressed genes of GSE15197 and GSE117261
ID	P.Value	logFC	Gene.symbol	Gene.title
8041383	4.11e-17	-1.0111	LTBP1	latent transforming growth factor beta binding protein 1
7914950	2.86e-16	1.03262	CSF3R	colony stimulating factor 3 receptor
7973110	6.41e-16	1.811	RNASE2	ribonuclease A family member 2
8112519	2.12e-15	1.24772	LOC441081	POM121 membrane glycoprotein (rat) pseudogene
8105987	1.32e-14	1.31343	LOC441081	POM121 membrane glycoprotein (rat) pseudogene
7954293	1.76e-14	-1.19737	PDE3A	phosphodiesterase 3A
8166065	4.41e-14	0.864975	TLR8	toll like receptor 8
8100798	6.33e-14	1.23707	SULT1B1	sulfotransferase family 1B member 1
7937465	7.08e-14	0.618205	TALDO1	transaldolase 1
8105989	8.2e-14	1.66524	LOC441081	POM121 membrane glycoprotein (rat) pseudogene
8122222	1.11e-13	-0.98916	PDE7B	phosphodiesterase 7B
8062041	1.25e-13	0.706458	ACSS2	acyl-CoA synthetase short-chain family member 2
8105935	1.3e-13	1.64588	LOC441081	POM121 membrane glycoprotein (rat) pseudogene
8112476	1.39e-13	1.46007	LOC441081	POM121 membrane glycoprotein (rat) pseudogene
7946033	2.49e-13	-2.45952	HBB	hemoglobin subunit beta
8180303	2.55e-13	2.45202	SAA2	serum amyloid A2
7905571	2.65e-13	1.82649	S100A9	S100 calcium binding protein A9
7958174	3.96e-13	0.776308	TXNRD1	thioredoxin reductase 1
8070632	7.44e-13	0.831873	CBSL///CBS	cystathionine-beta-synthase like///cystathionine-beta-synthase
8003733	1.04e-12	-0.352493	SGSM2	small G protein signaling modulator 2
7959834	1.11e-12	0.909649	GLT1D1	glycosyltransferase 1 domain containing 1
7985662	1.45e-12	-0.428361	PDE8A	phosphodiesterase 8A
7943827	1.46e-12	0.397263	DLAT	dihydrolipoamide S-acetyltransferase
8136662	1.89e-12	1.67985	MGAM	maltase-glucoamylase
8163908	2.04e-12	-0.812758	GGTA1P	glycoprotein, alpha-galactosyltransferase 1 pseudogene
8002303	2.22e-12	1.1869	NQO1	NAD(P)H quinone dehydrogenase 1
8042439	2.74e-12	-0.697204	ANTXR1	anthrax toxin receptor 1
8064451	4.21e-12	0.565083	SIRPB2	signal regulatory protein beta 2
8109350	4.33e-12	0.904673	SLC36A1	solute carrier family 36 member 1
8047487	4.43e-12	-0.727315	FZD7	frizzled class receptor 7
7909371	4.6e-12	1.26291	CR1	complement component 3b/4b receptor 1 (Knops blood group)
8054479	6.28e-12	-0.842723	MALL	mal, T-cell differentiation protein like
7991762	7.93e-12	-2.08119	HBA2///HBA1	hemoglobin subunit alpha 2///hemoglobin subunit alpha 1
7991766	7.93e-12	-2.08119	HBA2///HBA1	hemoglobin subunit alpha 2///hemoglobin subunit alpha 1
8114225	1.14e-11	0.441377	H2AFY	H2A histone family member Y
7979085	1.34e-11	0.644181	PYGL	phosphorylase, glycogen, liver
8159521	1.34e-11	-0.564098	PTGDS	prostaglandin D2 synthase
8162404	1.83e-11	-0.891095	ECM2	extracellular matrix protein 2
7914112	1.92e-11	0.868303	FGR	FGR proto-oncogene, Src family tyrosine kinase
8157193	2.23e-11	-0.5444	ZNF483	zinc finger protein 483
8031207	2.29e-11	0.504744	LILRA2	leukocyte immunoglobulin like receptor A2
8014063	2.4e-11	0.581886	EVI2B	ecotropic viral integration site 2B
8013341	2.5e-11	-1.11443	MFAP4	microfibrillar associated protein 4
8108912	2.85e-11	0.391708	SH3RF2	SH3 domain containing ring finger 2
8163775	2.89e-11	0.563547	MEGF9	multiple EGF like domains 9
8039096	3.4e-11	0.43637	NLRP12	NLR family pyrin domain containing 12
7978272	4.04e-11	0.315024	CIDEB	cell death-inducing DFFA-like effector b
8099834	4.49e-11	0.788608	TLR1	toll like receptor 1
8038824	4.71e-11	1.13974	SIGLEC10	sialic acid binding Ig like lectin 10
7942135	4.91e-11	-0.705363	ANO1	anoctamin 1
7918533	6.18e-11	1.06919	TMIGD3///ADORA3///TMIGD3///ADORA3	transmembrane and immunoglobulin domain containing 3///adenosine A3 receptor///transmembrane and immunoglobulin domain containing 3///adenosine A3 receptor
8124280	6.55e-11	1.01203	FAM65B	family with sequence similarity 65 member B
7930882	6.68e-11	0.337528	FAM45A///FAM45BP	family with sequence similarity 45 member A///family with sequence similarity 45, member A pseudogene
7932326	6.72e-11	-0.40885	CUBN	cubilin
7996546	6.79e-11	-0.883828	LRRC36	leucine rich repeat containing 36
8043981	6.96e-11	2.31267	IL1R2	interleukin 1 receptor type 2
7965941	7.74e-11	-0.866674	GLT8D2	glycosyltransferase 8 domain containing 2
8117219	7.87e-11	0.445871	ACOT13	acyl-CoA thioesterase 13
7926786	8.13e-11	0.665914	APBB1IP	amyloid beta precursor protein binding family B member 1 interacting protein
8051396	8.64e-11	0.801135	NLRC4	NLR family CARD domain containing 4
8075637	1.05e-10	-0.420686	LARGE1	LARGE xylosyl- and glucuronyltransferase 1
8059111	1.32e-10	0.445201	ABCB6	ATP binding cassette subfamily B member 6 (Langereis blood group)
7963534	1.35e-10	0.635849	KRT4	keratin 4
7897620	1.56e-10	0.748609	PGD	phosphogluconate dehydrogenase
8019778	1.96e-10	0.523691	PCYT2	phosphate cytidylyltransferase 2, ethanolamine
7995096	2.13e-10	0.878376	ITGAM	integrin subunit alpha M
8023377	2.31e-10	-0.328377	MEX3C	mex-3 RNA binding family member C
8099841	2.51e-10	0.679395	TLR6	toll like receptor 6
7911600	3.19e-10	0.343379	NADK	NAD kinase
8053834	3.51e-10	-0.55977	ANKRD36///ANKRD36B	ankyrin repeat domain 36///ankyrin repeat domain 36B
8112220	3.76e-10	-0.66976	PDE4D	phosphodiesterase 4D
8110106	3.83e-10	0.458484	HRH2	histamine receptor H2
8148070	3.84e-10	-1.2849	COL14A1	collagen type XIV alpha 1 chain
8046003	4.7e-10	0.668345	GCA	grancalcin
8143772	4.71e-10	-0.668366	RARRES2	retinoic acid receptor responder 2
7920244	5.01e-10	1.56801	S100A8	S100 calcium binding protein A8
8123137	5.19e-10	0.787433	ACAT2	acetyl-CoA acetyltransferase 2
8172204	5.25e-10	-0.61594	MAOB	monoamine oxidase B
8023727	5.71e-10	0.695874	DSEL	dermatan sulfate epimerase-like
7902808	5.82e-10	-0.933295	LINC01140	long intergenic non-protein coding RNA 1140
8072926	6.72e-10	0.581043	H1F0	H1 histone family member 0
7945169	6.73e-10	0.880873	TMEM45B	transmembrane protein 45B
8156060	6.75e-10	0.420845	TLE4	transducin like enhancer of split 4
8039196	6.81e-10	0.931514	LILRB3	leukocyte immunoglobulin like receptor B3
7915543	7.87e-10	0.482783	SLC6A9	solute carrier family 6 member 9
8067233	7.96e-10	-0.588503	PMEPA1	prostate transmembrane protein, androgen induced 1
8082673	8.83e-10	0.592218	ACPP	acid phosphatase, prostate
7920238	9.13e-10	1.9213	S100A12	S100 calcium binding protein A12
8178220	9.18e-10	-0.62557	HLA-DPB1	major histocompatibility complex, class II, DP beta 1
8006415	1.01e-09	-0.468301	TMEM98	transmembrane protein 98
7983910	1.07e-09	1.56221	AQP9	aquaporin 9
7992811	1.07e-09	0.412088	MMP25	matrix metallopeptidase 25
8071069	1.13e-09	0.51427	IL17RA	interleukin 17 receptor A
7938758	1.15e-09	1.59591	SAA1	serum amyloid A1
8062108	1.32e-09	-0.342109	PROCR	protein C receptor
7904433	1.44e-09	0.936667	PHGDH	phosphoglycerate dehydrogenase
8116818	1.6e-09	-1.09257	BMP6///BMP6	bone morphogenetic protein 6///bone morphogenetic protein 6
7954196	1.62e-09	0.540527	MGST1	microsomal glutathione S-transferase 1
7954481	1.73e-09	-0.53576	SSPN	sarcospan
7995525	1.75e-09	0.862709	NKD1	naked cuticle homolog 1
8180376	1.81e-09	0.800678	AKR1C1	aldo-keto reductase family 1 member C1
8151816	1.84e-09	-1.23001	GEM	GTP binding protein overexpressed in skeletal muscle
7906377	1.88e-09	0.753117	MNDA	myeloid cell nuclear differentiation antigen
8121685	1.99e-09	-0.511428	DCBLD1	discoidin, CUB and LCCL domain containing 1
7912937	2.01e-09	0.342555	PADI2	peptidyl arginine deiminase 2
8063755	2.02e-09	0.365566	FAM217B	family with sequence similarity 217 member B
7915846	2.04e-09	0.361558	MKNK1	MAP kinase interacting serine/threonine kinase 1
8019280	2.24e-09	0.478402	PCYT2	phosphate cytidylyltransferase 2, ethanolamine
7960794	2.35e-09	1.44746	CD163	CD163 molecule
7930106	2.42e-09	0.352675	MFSD13A	major facilitator superfamily domain containing 13A
8103254	2.5e-09	-1.63586	SFRP2	secreted frizzled related protein 2
7915733	2.65e-09	0.248026	PRDX1	peroxiredoxin 1
7905147	2.65e-09	-0.606989	C1orf54	chromosome 1 open reading frame 54
8136557	2.86e-09	0.583187	TBXAS1	thromboxane A synthase 1
7992147	2.93e-09	0.23379	CACNA1H	calcium voltage-gated channel subunit alpha1 H
8149885	3e-09	0.707665	ADRA1A	adrenoceptor alpha 1A
8058552	3.08e-09	0.714388	IDH1	isocitrate dehydrogenase (NADP(+)) 1, cytosolic
8149551	3.18e-09	-0.753709	PSD3	pleckstrin and Sec7 domain containing 3
8072744	3.39e-09	0.624427	NCF4	neutrophil cytosolic factor 4
7973108	3.45e-09	0.549749	ECRP///ECRP	ribonuclease A family member 2 pseudogene///ribonuclease A family member 2 pseudogene
8087935	3.64e-09	0.436841	NT5DC2	5'-nucleotidase domain containing 2
8021181	3.73e-09	-0.465823	SCARNA17	small Cajal body-specific RNA 17
8032410	3.86e-09	0.406	MOB3A	MOB kinase activator 3A
8176133	3.9e-09	0.50112	G6PD	glucose-6-phosphate dehydrogenase
7936494	3.92e-09	-0.672241	GFRA1	GDNF family receptor alpha 1
8014316	3.96e-09	-1.07845	CCL5	C-C motif chemokine ligand 5
8157524	4e-09	0.586825	TLR4	toll like receptor 4
7910014	4.16e-09	0.392195	CNIH4	cornichon family AMPA receptor auxiliary protein 4
8097704	4.28e-09	0.280058	TMEM184C	transmembrane protein 184C
7934101	5.07e-09	0.292874	AIFM2	apoptosis inducing factor, mitochondria associated 2
8060940	5.19e-09	-0.551929	LAMP5	lysosomal associated membrane protein family member 5
7930837	5.45e-09	-1.05597	SLC18A2	solute carrier family 18 member A2
8171579	5.52e-09	0.153832	RS1	retinoschisin 1
7998174	5.53e-09	-0.324565	LUC7L	LUC7 like
7952986	5.73e-09	-0.494017	WNK1	WNK lysine deficient protein kinase 1
7932584	5.88e-09	-0.313345	PRTFDC1	phosphoribosyl transferase domain containing 1
8165334	5.94e-09	-0.658247	CLIC3	chloride intracellular channel 3
8003903	6.04e-09	0.524609	ARRB2	arrestin beta 2
8024637	6.12e-09	-0.2911	FZR1	fizzy/cell division cycle 20 related 1
8129953	6.43e-09	-0.831761	HIVEP2	human immunodeficiency virus type I enhancer binding protein 2
7992463	7e-09	0.689715	SLC9A3R2	SLC9A3 regulator 2
7899173	7.35e-09	0.378577	DHDDS	dehydrodolichyl diphosphate synthase subunit
8168875	7.47e-09	-0.305656	ARMCX3	armadillo repeat containing, X-linked 3
8160168	7.75e-09	-0.718518	FREM1	FRAS1 related extracellular matrix 1
7921916	7.79e-09	-1.02645	RGS5	regulator of G-protein signaling 5
8120967	8.09e-09	-0.697102	NT5E	5'-nucleotidase ecto
8140420	8.17e-09	0.214562	FDPSP2///FDPS	farnesyl diphosphate synthase pseudogene 2///farnesyl diphosphate synthase
8030782	8.19e-09	0.715818	SIGLEC9	sialic acid binding Ig like lectin 9
8038877	8.38e-09	0.402226	SIGLEC5	sialic acid binding Ig like lectin 5
7987405	8.57e-09	-0.930741	RASGRP1	RAS guanyl releasing protein 1
8057771	9.04e-09	-0.661238	STAT4	signal transducer and activator of transcription 4
7948612	9.54e-09	0.685237	FADS1	fatty acid desaturase 1
8137558	1.01e-08	-0.309186	RBM33	RNA binding motif protein 33
8093086	1.01e-08	0.265799	PCYT1A	phosphate cytidylyltransferase 1, choline, alpha
7998637	1.04e-08	0.524148	MSRB1	methionine sulfoxide reductase B1
8080964	1.12e-08	-0.841927	GXYLT2	glucoside xylosyltransferase 2
7972828	1.14e-08	-0.344405	ANKRD10	ankyrin repeat domain 10
8140443	1.17e-08	0.239266	FDPSP2///FDPS	farnesyl diphosphate synthase pseudogene 2///farnesyl diphosphate synthase
8105077	1.18e-08	0.324316	CARD6	caspase recruitment domain family member 6
8028851	1.18e-08	0.396414	SHKBP1	SH3KBP1 binding protein 1
8158167	1.19e-08	1.47069	LCN2	lipocalin 2
7905986	1.2e-08	0.414227	FDPS	farnesyl diphosphate synthase
8081081	1.25e-08	-0.794675	EPHA3	EPH receptor A3
8131205	1.3e-08	0.358668	SDK1	sidekick cell adhesion molecule 1
7976795	1.38e-08	-0.591849	MEG3	maternally expressed 3 (non-protein coding)
7933204	1.48e-08	-1.3903	C10orf10	chromosome 10 open reading frame 10
7918188	1.5e-08	0.283999	SLC25A24	solute carrier family 25 member 24
7903619	1.54e-08	0.377131	SARS	seryl-tRNA synthetase
8041508	1.56e-08	0.548937	QPCT	glutaminyl-peptide cyclotransferase
7920552	1.65e-08	-0.32572	KCNN3	potassium calcium-activated channel subfamily N member 3
7964722	1.66e-08	-1.59568	WIF1	WNT inhibitory factor 1
8168968	1.7e-08	-0.380012	GPRASP1	G protein-coupled receptor associated sorting protein 1
8115957	1.75e-08	0.642533	HK3	hexokinase 3
8070961	1.75e-08	0.521251	LSS	lanosterol synthase (2,3-oxidosqualene-lanosterol cyclase)
8147516	1.88e-08	-0.562835	MATN2	matrilin 2
8162394	1.89e-08	-1.70488	ASPN	asporin
7943075	1.9e-08	-0.941562	FAT3	FAT atypical cadherin 3
8170364	1.9e-08	0.751095	AFF2	AF4/FMR2 family member 2
8009353	1.92e-08	-0.675534	PITPNC1	phosphatidylinositol transfer protein, cytoplasmic 1
8142795	1.97e-08	0.22235	IMPDH1	inosine monophosphate dehydrogenase 1
8031714	2.02e-08	-0.28918	ZNF460	zinc finger protein 460
7938880	2.08e-08	0.390761	HTATIP2	HIV-1 Tat interactive protein 2
7949412	2.09e-08	-0.506768	LTBP3	latent transforming growth factor beta binding protein 3
8010967	2.2e-08	-0.411241	NXN	nucleoredoxin
7970111	2.21e-08	-0.320377	ARHGEF7	Rho guanine nucleotide exchange factor 7
8180197	2.41e-08	0.346684	ALPP	alkaline phosphatase, placental
8085360	2.52e-08	1.17634	TIMP4	TIMP metallopeptidase inhibitor 4
7903358	2.61e-08	-1.62083	VCAM1	vascular cell adhesion molecule 1
8035456	2.81e-08	0.564886	LRRC25	leucine rich repeat containing 25
7977786	2.97e-08	0.570992	SLC7A7	solute carrier family 7 member 7
8088813	3.02e-08	0.977656	PROK2	prokineticin 2
8123104	3.03e-08	-0.318265	FNDC1	fibronectin type III domain containing 1
7985741	3.15e-08	-1.22571	AGBL1	ATP/GTP binding protein like 1
7962842	3.26e-08	-0.292441	ADCY6	adenylate cyclase 6
7908388	3.29e-08	-1.40835	RGS1	regulator of G-protein signaling 1
7908003	3.43e-08	0.907892	NPL	N-acetylneuraminate pyruvate lyase
8122396	3.5e-08	-0.269187	AIG1	androgen induced 1
8039730	3.56e-08	-0.340036	ZSCAN18	zinc finger and SCAN domain containing 18
8173287	3.58e-08	0.985783	VSIG4	V-set and immunoglobulin domain containing 4
8038885	3.59e-08	0.513456	SIGLEC14	sialic acid binding Ig like lectin 14
7926334	3.68e-08	0.341313	OLAH	oleoyl-ACP hydrolase
8033605	3.71e-08	0.697859	MYO1F	myosin IF
8117120	3.79e-08	-0.509125	ID4	inhibitor of DNA binding 4, HLH protein
7900382	3.92e-08	0.259997	CAP1	adenylate cyclase associated protein 1
7902205	4.03e-08	-0.236302	IL12RB2	interleukin 12 receptor subunit beta 2
7961120	4.13e-08	0.540311	CLEC7A	C-type lectin domain family 7 member A
8018754	4.17e-08	-0.402605	CYGB	cytoglobin
8146285	4.22e-08	-0.285196	HGSNAT	heparan-alpha-glucosaminide N-acetyltransferase
8086961	4.27e-08	0.248087	PFKFB4	6-phosphofructo-2-kinase/fructose-2,6-biphosphatase 4
8024062	4.28e-08	-0.718602	CFD	complement factor D
7909306	4.29e-08	0.22528	C4BPB	complement component 4 binding protein beta
8054308	4.32e-08	0.517911	TBC1D8	TBC1 domain family member 8
8006239	4.41e-08	-0.204616	NF1	neurofibromin 1
7956401	4.42e-08	0.719505	SHMT2	serine hydroxymethyltransferase 2
8075423	4.44e-08	0.36709	DUSP18	dual specificity phosphatase 18
7909841	4.48e-08	-0.511448	MARK1	microtubule affinity regulating kinase 1
8121588	4.9e-08	0.45764	DSE	dermatan sulfate epimerase
8070173	4.93e-08	0.581888	KCNE1	potassium voltage-gated channel subfamily E regulatory subunit 1
8145244	5.44e-08	0.364123	LOC254896///TNFRSF10C	uncharacterized LOC254896///TNF receptor superfamily member 10c
8144528	5.52e-08	-0.238528	TNKS	tankyrase
8168316	5.59e-08	-0.286053	OGT	O-linked N-acetylglucosamine (GlcNAc) transferase
8147049	6.02e-08	0.549142	FABP5P3///FABP5	fatty acid binding protein 5 pseudogene 3///fatty acid binding protein 5
8150112	6.19e-08	0.41065	GSR	glutathione-disulfide reductase
8022424	6.41e-08	-0.196832	NF1	neurofibromin 1
8067862	6.41e-08	-0.196832	NF1	neurofibromin 1
7951178	6.43e-08	-0.839413	TRPC6	transient receptor potential cation channel subfamily C member 6
8007290	6.62e-08	0.336527	MLX	MLX, MAX dimerization protein
7932867	6.71e-08	0.312532	ZNF438///ZNF438	zinc finger protein 438///zinc finger protein 438
7933194	6.77e-08	-1.03437	CXCL12	C-X-C motif chemokine ligand 12
7949650	6.79e-08	-0.560087	CTSF	cathepsin F
7923453	6.83e-08	-0.307859	KDM5B	lysine demethylase 5B
7948420	6.85e-08	0.554366	FABP5P3///FABP5	fatty acid binding protein 5 pseudogene 3///fatty acid binding protein 5
8003824	6.9e-08	0.406647	CTNS	cystinosin, lysosomal cystine transporter
7971077	7.23e-08	-1.51003	POSTN	periostin
7947934	7.28e-08	0.362307	MTCH2	mitochondrial carrier 2
7955019	7.35e-08	-0.248655	ARID2	AT-rich interaction domain 2
7927389	7.39e-08	-0.286899	MAPK8	mitogen-activated protein kinase 8
7997139	7.45e-08	-0.191719	CALB2	calbindin 2
7915408	7.64e-08	-0.181976	FOXJ3	forkhead box J3
8178712	7.83e-08	-0.646773	TNXB///TNXA	tenascin XB///tenascin XA (pseudogene)
8179935	7.83e-08	-0.646773	TNXB///TNXA	tenascin XB///tenascin XA (pseudogene)
7960874	7.89e-08	0.815584	C3AR1	complement component 3a receptor 1
7980152	7.92e-08	-0.938415	LTBP2	latent transforming growth factor beta binding protein 2
8000890	7.94e-08	0.257454	SEPHS2	selenophosphate synthetase 2
8085665	8.41e-08	-0.4681	RFTN1	raftlin, lipid raft linker 1
8151101	8.54e-08	-0.54226	MYBL1	MYB proto-oncogene like 1
7961710	8.54e-08	-0.662549	ABCC9	ATP binding cassette subfamily C member 9
8148149	8.73e-08	-0.432445	ZHX2	zinc fingers and homeoboxes 2
8171172	9.18e-08	-1.05182	MXRA5	matrix remodeling associated 5
8167305	9.22e-08	0.532035	EBP	emopamil binding protein (sterol isomerase)
7972003	9.57e-08	-0.459972	KLF12	Kruppel like factor 12
7915091	9.59e-08	0.410251	MTF1	metal regulatory transcription factor 1
8125959	9.77e-08	0.15267	SLC26A8	solute carrier family 26 member 8
7940118	9.9e-08	0.179603	ZFP91-CNTF///ZFP91///CNTF	ZFP91-CNTF readthrough (NMD candidate)///ZFP91 zinc finger protein///ciliary neurotrophic factor
8126102	9.92e-08	-0.248077	MDGA1	MAM domain containing glycosylphosphatidylinositol anchor 1
8180196	1.01e-07	0.561502	LILRA6	leukocyte immunoglobulin like receptor A6
7899499	1.03e-07	0.156283	RAB42	RAB42, member RAS oncogene family
8118548	1.08e-07	-0.375671	HLA-DRA///HLA-DQA1	major histocompatibility complex, class II, DR alpha///major histocompatibility complex, class II, DQ alpha 1
8083166	1.1e-07	-0.43231	TRPC1	transient receptor potential cation channel subfamily C member 1
7930148	1.1e-07	0.388257	SFXN2	sideroflexin 2
8119109	1.1e-07	0.181811	C6orf89	chromosome 6 open reading frame 89
7940226	1.11e-07	-1.02596	MS4A2	membrane spanning 4-domains A2
8023646	1.11e-07	-0.302535	BCL2	BCL2, apoptosis regulator
8104022	1.13e-07	-0.970532	PDLIM3	PDZ and LIM domain 3
8179481	1.16e-07	-0.367502	HLA-DRA///HLA-DQA1	major histocompatibility complex, class II, DR alpha///major histocompatibility complex, class II, DQ alpha 1
8175234	1.17e-07	-0.693528	GPC3	glypican 3
8029969	1.18e-07	-0.403635	SEPW1	selenoprotein W, 1
8063437	1.21e-07	-0.753293	TSHZ2	teashirt zinc finger homeobox 2
8114920	1.23e-07	-0.61731	DPYSL3	dihydropyrimidinase like 3
7926207	1.24e-07	0.287651	CDC123	cell division cycle 123
7922174	1.24e-07	0.417816	F5	coagulation factor V
8001750	1.29e-07	0.282313	SLC38A7	solute carrier family 38 member 7
8126820	1.29e-07	0.951496	ADGRF1	adhesion G protein-coupled receptor F1
8136709	1.36e-07	0.21875	MGAM2	maltase-glucoamylase 2 (putative)
8030563	1.38e-07	0.26908	SIGLEC16	sialic acid binding Ig like lectin 16 (gene/pseudogene)
8160521	1.38e-07	-0.343873	MOB3B	MOB kinase activator 3B
8036787	1.38e-07	0.449004	FCGBP	Fc fragment of IgG binding protein
8115765	1.39e-07	-0.209009	FBXW11	F-box and WD repeat domain containing 11
8071426	1.4e-07	0.320816	SNAP29	synaptosome associated protein 29
7927681	1.43e-07	-0.671318	BICC1	BicC family RNA binding protein 1
7922130	1.49e-07	-1.00342	DPT	dermatopontin
8087210	1.5e-07	0.217132	PRKAR2A	protein kinase cAMP-dependent type II regulatory subunit alpha
8119132	1.56e-07	0.498281	FGD2	FYVE, RhoGEF and PH domain containing 2
8123274	1.58e-07	-0.280265	MAP3K4	mitogen-activated protein kinase kinase kinase 4
8101675	1.58e-07	-0.93771	ABCG2	ATP binding cassette subfamily G member 2 (Junior blood group)
8123658	1.6e-07	-0.426817	SLC22A23	solute carrier family 22 member 23
8021183	1.61e-07	-0.344814	SCARNA17	small Cajal body-specific RNA 17
7955217	1.62e-07	-0.381185	SPATS2	spermatogenesis associated serine rich 2
8160260	1.68e-07	-0.459721	BNC2	basonuclin 2
8162373	1.73e-07	-1.15007	OGN	osteoglycin
8078619	1.74e-07	-0.580132	ITGA9	integrin subunit alpha 9
8168589	1.74e-07	-0.47487	ZNF711	zinc finger protein 711
7984364	1.75e-07	-0.415957	SMAD3	SMAD family member 3
8116910	1.76e-07	-0.521056	HIVEP1	human immunodeficiency virus type I enhancer binding protein 1
7944931	1.77e-07	0.439383	SLC37A2	solute carrier family 37 member 2
7977409	1.8e-07	-0.356767	CRIP1	cysteine rich protein 1
8089701	1.87e-07	-0.508852	ZBTB20	zinc finger and BTB domain containing 20
7910752	1.93e-07	-0.206945	MTR	5-methyltetrahydrofolate-homocysteine methyltransferase
8176076	1.93e-07	0.269408	DNASE1L1	deoxyribonuclease 1 like 1
8141076	2.06e-07	0.398877	PON2	paraoxonase 2
7965403	2.13e-07	-0.657805	LUM	lumican
8068305	2.14e-07	-0.20951	ITSN1	intersectin 1
8004266	2.14e-07	0.314702	SLC16A13///JOSD1	solute carrier family 16 member 13///Josephin domain containing 1
7912887	2.17e-07	-0.606756	MFAP2	microfibrillar associated protein 2
7988672	2.19e-07	-0.892349	HDC	histidine decarboxylase
8097753	2.22e-07	-0.35589	DCLK2	doublecortin like kinase 2
8025255	2.23e-07	0.425366	STXBP2	syntaxin binding protein 2
7974902	2.23e-07	-0.595183	RHOJ	ras homolog family member J
7961026	2.24e-07	-0.731845	OVOS///OVOS2	ovostatin///ovostatin 2
8075239	2.3e-07	0.37953	THOC5	THO complex 5
7957570	2.33e-07	0.700133	PLXNC1	plexin C1
8116610	2.42e-07	0.559353	NQO2	NAD(P)H quinone dehydrogenase 2
7961075	2.42e-07	-1.08848	CD69	CD69 molecule
8154316	2.45e-07	-0.246678	UHRF2	ubiquitin like with PHD and ring finger domains 2
7956031	2.47e-07	0.356307	ORMDL2	ORMDL sphingolipid biosynthesis regulator 2
8178193	2.51e-07	-0.360679	HLA-DRA///HLA-DQA1	major histocompatibility complex, class II, DR alpha///major histocompatibility complex, class II, DQ alpha 1
8132515	2.52e-07	0.32237	BLVRA	biliverdin reductase A
8100541	2.54e-07	-0.516244	IGFBP7	insulin like growth factor binding protein 7
8005839	2.55e-07	0.489236	TMEM97	transmembrane protein 97
7912412	2.63e-07	0.24101	MTOR	mechanistic target of rapamycin
7925929	2.64e-07	0.641411	AKR1C3	aldo-keto reductase family 1, member C3
8087433	2.65e-07	-0.295202	NICN1	nicolin 1
8125545	2.65e-07	-0.642934	HLA-DOA	major histocompatibility complex, class II, DO alpha
7989365	2.67e-07	-0.536483	RORA	RAR related orphan receptor A
8161513	2.72e-07	-0.651915	PGM5P2///PGM5	phosphoglucomutase 5 pseudogene 2///phosphoglucomutase 5
8083240	2.73e-07	0.639651	AGTR1	angiotensin II receptor type 1
7934434	2.97e-07	-0.349537	MYOZ1	myozenin 1
8036956	3.01e-07	0.260148	C19orf54	chromosome 19 open reading frame 54
8125289	3.02e-07	-0.588017	TNXB///TNXA	tenascin XB///tenascin XA (pseudogene)
8006214	3.04e-07	0.670118	ADAP2	ArfGAP with dual PH domains 2
7991335	3.05e-07	1.06163	ANPEP	alanyl aminopeptidase, membrane
8130383	3.08e-07	0.348043	MTRF1L	mitochondrial translational release factor 1 like
8139207	3.1e-07	-0.832047	INHBA///INHBA	inhibin beta A subunit///inhibin beta A subunit
7949503	3.11e-07	-0.445403	EFEMP2	EGF containing fibulin like extracellular matrix protein 2
7957861	3.17e-07	-0.372068	ANO4	anoctamin 4
8083310	3.18e-07	0.257339	RNF13	ring finger protein 13
8045857	3.22e-07	0.411928	CCDC148-AS1	CCDC148 antisense RNA 1
8137670	3.28e-07	-0.509853	PDGFA	platelet derived growth factor subunit A
8128837	3.35e-07	-0.276193	METTL24	methyltransferase like 24
8103508	3.36e-07	0.413997	2021-03-01	membrane associated ring-CH-type finger 1
8059071	3.39e-07	0.313784	NHEJ1	non-homologous end joining factor 1
8127346	3.43e-07	-0.429444	RAB23	RAB23, member RAS oncogene family
8048227	3.45e-07	0.89864	CXCR2	C-X-C motif chemokine receptor 2
8058905	3.47e-07	1.0823	CXCR1	C-X-C motif chemokine receptor 1
7989128	3.58e-07	-0.36758	CNOT6L	CCR4-NOT transcription complex subunit 6 like
8160889	3.67e-07	-1.13141	CCL21	C-C motif chemokine ligand 21
8021695	3.72e-07	-0.389287	DOK6	docking protein 6
7903214	3.8e-07	-0.728527	PLPPR4	phospholipid phosphatase related 4
7917156	3.82e-07	-0.279041	FUBP1	far upstream element binding protein 1
8070269	3.85e-07	0.20511	DSCR3	DSCR3 arrestin fold containing
7901135	3.9e-07	0.25384	TMEM69	transmembrane protein 69
8116272	3.91e-07	0.542081	ADAMTS2	ADAM metallopeptidase with thrombospondin type 1 motif 2
7967841	3.98e-07	0.26434	CHFR	checkpoint with forkhead and ring finger domains, E3 ubiquitin protein ligase
7954899	4.1e-07	-0.617258	CNTN1	contactin 1
7999903	4.2e-07	0.36255	KNOP1	lysine rich nucleolar protein 1
7998940	4.39e-07	0.353641	MEFV	Mediterranean fever
8112865	4.42e-07	-0.356269	SERINC5	serine incorporator 5
7965410	4.45e-07	-0.326506	DCN	decorin
7988859	4.45e-07	-0.166265	GNB5	G protein subunit beta 5
8064844	4.46e-07	0.336595	PCNA	proliferating cell nuclear antigen
8180261	4.47e-07	0.452756	LILRA6	leukocyte immunoglobulin like receptor A6
8152522	4.48e-07	-1.30999	ENPP2	ectonucleotide pyrophosphatase/phosphodiesterase 2
8095907	4.61e-07	-0.952336	FRAS1	Fraser extracellular matrix complex subunit 1
7980744	4.67e-07	-0.404954	RPS6KA5	ribosomal protein S6 kinase A5
8173647	4.72e-07	-0.239642	ZDHHC15	zinc finger DHHC-type containing 15
8095110	4.76e-07	-0.995065	KIT	KIT proto-oncogene receptor tyrosine kinase
8138842	4.81e-07	-0.35991	NOD1	nucleotide binding oligomerization domain containing 1
7928318	4.91e-07	-0.43399	MCU	mitochondrial calcium uniporter
8002802	4.96e-07	-0.256909	WDR59	WD repeat domain 59
8161520	4.98e-07	-0.656956	PGM5P2///PGM5	phosphoglucomutase 5 pseudogene 2///phosphoglucomutase 5
8092578	5e-07	-0.815911	ETV5	ETS variant 5
7980381	5.08e-07	0.249691	TMED8	transmembrane p24 trafficking protein family member 8
7908204	5.11e-07	-0.843806	HMCN1	hemicentin 1
8054064	5.14e-07	-0.581661	ANKRD36B	ankyrin repeat domain 36B
8089911	5.17e-07	0.594026	HCLS1	hematopoietic cell-specific Lyn substrate 1
8036503	5.42e-07	0.303658	RASGRP4	RAS guanyl releasing protein 4
7970737	5.81e-07	0.417472	FLT3	fms related tyrosine kinase 3
7943160	5.88e-07	-0.537427	SCARNA9	small Cajal body-specific RNA 9
7931832	5.9e-07	0.80121	AKR1C2	aldo-keto reductase family 1, member C2
8070538	6.01e-07	-0.304455	C2CD2	C2 calcium dependent domain containing 2
8129637	6.06e-07	1.1605	VNN2	vanin 2
8180093	6.06e-07	-0.548609	HLA-DOA	major histocompatibility complex, class II, DO alpha
7953873	6.09e-07	-0.681477	OVOS///OVOS2	ovostatin///ovostatin 2
7947531	6.18e-07	0.312768	COMMD9	COMM domain containing 9
7977965	6.38e-07	-0.194227	SLC22A17	solute carrier family 22 member 17
7985268	6.44e-07	0.501869	FAH	fumarylacetoacetate hydrolase
8088106	6.56e-07	0.46007	TKT	transketolase
8069208	6.58e-07	-0.284416	COL18A1	collagen type XVIII alpha 1 chain
7963935	6.66e-07	0.228796	DNAJC14	DnaJ heat shock protein family (Hsp40) member C14
7942174	6.81e-07	0.226572	PPFIA1	PTPRF interacting protein alpha 1
8083260	7.03e-07	-1.15197	CPA3	carboxypeptidase A3
7972888	7.12e-07	-0.39915	PCID2	PCI domain containing 2
8136095	7.2e-07	-0.530096	AHCYL2	adenosylhomocysteinase like 2
8004184	7.27e-07	-0.703945	XAF1	XIAP associated factor 1
7916185	7.37e-07	-0.25127	ZCCHC11	zinc finger CCHC-type containing 11
8105328	7.46e-07	0.209459	SNX18	sorting nexin 18
8125234	7.5e-07	-0.421601	TNXB///TNXA	tenascin XB///tenascin XA (pseudogene)
8095545	7.51e-07	-0.420179	RUFY3	RUN and FYVE domain containing 3
8034299	7.64e-07	0.226532	ELOF1	elongation factor 1 homolog
8066848	7.75e-07	0.549779	PREX1	phosphatidylinositol-3,4,5-trisphosphate dependent Rac exchange factor 1
8013771	7.82e-07	0.284253	TLCD1	TLC domain containing 1
8018288	7.88e-07	0.222017	ATP5H	ATP synthase, H+ transporting, mitochondrial Fo complex subunit D
8096314	7.89e-07	-0.345785	PKD2	polycystin 2, transient receptor potential cation channel
7995242	7.95e-07	-0.368843	CLUHP3	clustered mitochondria homolog pseudogene 3
8091078	8.01e-07	-0.542263	RBP1	retinol binding protein 1
8121076	8.13e-07	-0.390291	PNRC1	proline rich nuclear receptor coactivator 1
7999553	8.16e-07	0.446584	CPPED1	calcineurin like phosphoesterase domain containing 1
8093294	8.17e-07	0.62574	CCR2	C-C motif chemokine receptor 2
8012475	8.3e-07	-0.613032	MYH10	myosin, heavy chain 10, non-muscle
8038899	8.32e-07	0.878513	FPR1	formyl peptide receptor 1
7900395	8.5e-07	-0.27308	RLF	rearranged L-myc fusion
7952268	8.64e-07	-1.29576	THY1	Thy-1 cell surface antigen
8039226	8.68e-07	0.739599	LILRA3	leukocyte immunoglobulin like receptor A3
8072678	8.72e-07	1.21394	HMOX1	heme oxygenase 1
7907702	8.82e-07	0.453372	SOAT1	sterol O-acyltransferase 1
8132118	8.94e-07	0.476437	AQP1///AQP1	aquaporin 1 (Colton blood group)///aquaporin 1 (Colton blood group)
7900585	9.01e-07	0.187172	YBX1	Y-box binding protein 1
8060675	9.03e-07	0.500423	CDC25B	cell division cycle 25B
7990417	9.08e-07	0.263332	SCAMP2	secretory carrier membrane protein 2
8025741	9.38e-07	0.337312	DNM2	dynamin 2
8144931	9.46e-07	0.310457	ATP6V1B2	ATPase H+ transporting V1 subunit B2
8065517	9.59e-07	-0.245422	ZNF337	zinc finger protein 337
7961514	9.94e-07	-0.493859	MGP	matrix Gla protein
8060963	9.98e-07	-0.270848	SNAP25	synaptosome associated protein 25
7921332	1.02e-06	-0.547752	CD5L	CD5 molecule like
7914218	1.02e-06	0.231623	TAF12	TATA-box binding protein associated factor 12
8164200	1.04e-06	-0.614029	ANGPTL2	angiopoietin like 2
8099612	1.05e-06	-0.3154	ADGRA3	adhesion G protein-coupled receptor A3
8143441	1.05e-06	-0.46389	KIAA1147	KIAA1147
8063444	1.07e-06	-0.541167	TSHZ2	teashirt zinc finger homeobox 2
8037614	1.11e-06	0.440916	GPR4	G protein-coupled receptor 4
8163452	1.12e-06	0.369692	FKBP15	FK506 binding protein 15
8116921	1.13e-06	-1.37637	EDN1	endothelin 1
8063923	1.14e-06	1.20707	SLCO4A1	solute carrier organic anion transporter family member 4A1
8049128	1.14e-06	0.221655	ALPPL2	alkaline phosphatase, placental like 2
8034217	1.17e-06	-0.265637	EPOR	erythropoietin receptor
8090490	1.18e-06	0.285607	RPN1	ribophorin I
8112521	1.2e-06	0.512806	NAIP	NLR family apoptosis inhibitory protein
8177527	1.2e-06	0.512806	NAIP	NLR family apoptosis inhibitory protein
7974316	1.21e-06	-0.550762	FRMD6	FERM domain containing 6
8042283	1.23e-06	-0.68136	LGALSL///LGALSL	galectin like///galectin like
7962935	1.24e-06	0.225493	PRKAG1	protein kinase AMP-activated non-catalytic subunit gamma 1
8160274	1.25e-06	-0.433917	MGC24103	uncharacterized MGC24103
7899407	1.25e-06	0.475277	SMPDL3B	sphingomyelin phosphodiesterase acid like 3B
8178199	1.26e-06	-0.721057	HLA-DQA2///HLA-DQA1	major histocompatibility complex, class II, DQ alpha 2///major histocompatibility complex, class II, DQ alpha 1
8179489	1.26e-06	-0.721057	HLA-DQA2///HLA-DQA1	major histocompatibility complex, class II, DQ alpha 2///major histocompatibility complex, class II, DQ alpha 1
8088491	1.27e-06	-0.189661	CADPS	calcium dependent secretion activator
8086600	1.29e-06	0.902397	CCR1	C-C motif chemokine receptor 1
8084963	1.3e-06	0.24086	PAK2	p21 (RAC1) activated kinase 2
8130739	1.3e-06	0.482691	RPS6KA2	ribosomal protein S6 kinase A2
7980080	1.31e-06	0.217967	ENTPD5	ectonucleoside triphosphate diphosphohydrolase 5
8012918	1.31e-06	-0.263531	TVP23C-CDRT4///CDRT4	TVP23C-CDRT4 readthrough///CMT1A duplicated region transcript 4
7903893	1.31e-06	0.44964	CD53	CD53 molecule
7940421	1.32e-06	0.146318	PGA4///PGA3///PGA5	pepsinogen 4, group I (pepsinogen A)///pepsinogen 3, group I (pepsinogen A)///pepsinogen 5, group I (pepsinogen A)
8020090	1.34e-06	-0.289311	TWSG1	twisted gastrulation BMP signaling modulator 1
7908397	1.35e-06	-0.665703	RGS13	regulator of G-protein signaling 13
7930454	1.35e-06	-0.459777	PDCD4	programmed cell death 4 (neoplastic transformation inhibitor)
7946983	1.36e-06	0.958079	SAA2	serum amyloid A2
8031213	1.37e-06	0.738732	LILRA1	leukocyte immunoglobulin like receptor A1
7953291	1.37e-06	-0.330456	CD9	CD9 molecule
8122843	1.37e-06	-0.165923	ESR1	estrogen receptor 1
8042326	1.38e-06	-0.354633	CEP68	centrosomal protein 68
7902127	1.39e-06	-0.701149	SGIP1	SH3 domain GRB2 like endophilin interacting protein 1
8061883	1.4e-06	1.68036	BPIFA1	BPI fold containing family A member 1
7928705	1.41e-06	0.311306	TSPAN14	tetraspanin 14
8115865	1.42e-06	-0.225584	BOD1	biorientation of chromosomes in cell division 1
8088397	1.46e-06	-0.302854	ACOX2	acyl-CoA oxidase 2
7999752	1.46e-06	0.454673	LYRM2///ZC3H11A	LYR motif containing 2///zinc finger CCCH-type containing 11A
8057486	1.47e-06	-0.687158	PDE1A	phosphodiesterase 1A
7991234	1.47e-06	0.509594	MFGE8	milk fat globule-EGF factor 8 protein
8112045	1.47e-06	-1.21684	ESM1	endothelial cell specific molecule 1
7991516	1.51e-06	-0.177209	ADAMTS17	ADAM metallopeptidase with thrombospondin type 1 motif 17
7943760	1.51e-06	-0.464114	SIK2	salt inducible kinase 2
8047659	1.52e-06	-0.285415	ABI2	abl-interactor 2
8147837	1.53e-06	-0.528724	ZFPM2	zinc finger protein, FOG family member 2
7998434	1.53e-06	-0.783627	TPSB2///TPSD1///TPSAB1	tryptase beta 2 (gene/pseudogene)///tryptase delta 1///tryptase alpha/beta 1
7925763	1.54e-06	0.157586	SH3BP5L	SH3 binding domain protein 5 like
7922474	1.56e-06	0.501044	KIAA0040	KIAA0040
7992181	1.56e-06	-0.768096	TPSB2///TPSD1///TPSAB1	tryptase beta 2 (gene/pseudogene)///tryptase delta 1///tryptase alpha/beta 1
8038192	1.56e-06	0.301111	FUT1	fucosyltransferase 1 (H blood group)
8008493	1.61e-06	-0.331608	LUC7L3	LUC7 like 3 pre-mRNA splicing factor
8072360	1.62e-06	0.67008	TCN2	transcobalamin 2
8078461	1.65e-06	-0.307547	FBXL2	F-box and leucine rich repeat protein 2
7974425	1.66e-06	-0.602884	SAMD4A	sterile alpha motif domain containing 4A
8154367	1.67e-06	-0.386163	TYRP1	tyrosinase related protein 1
8180364	1.67e-06	-0.213468	RALGAPA1	Ral GTPase activating protein catalytic alpha subunit 1
8180365	1.67e-06	-0.213468	RALGAPA1	Ral GTPase activating protein catalytic alpha subunit 1
7975760	1.69e-06	0.340386	EIF2B2	eukaryotic translation initiation factor 2B subunit beta
8091452	1.71e-06	0.209762	TMEM183B///TMEM183A	transmembrane protein 183B///transmembrane protein 183A
8149555	1.71e-06	-0.504877	PSD3	pleckstrin and Sec7 domain containing 3
8000574	1.71e-06	0.39871	NUPR1	nuclear protein 1, transcriptional regulator
8105331	1.72e-06	-1.26841	GZMK	granzyme K
7940781	1.76e-06	0.25451	RTN3	reticulon 3
8033054	1.76e-06	0.189845	FUT3	fucosyltransferase 3 (Lewis blood group)
8127094	1.78e-06	0.522912	GSTA4	glutathione S-transferase alpha 4
8049784	1.8e-06	0.236108	PPP1R7	protein phosphatase 1 regulatory subunit 7
7903393	1.81e-06	0.364335	S1PR1	sphingosine-1-phosphate receptor 1
7931097	1.87e-06	-0.397101	HTRA1	HtrA serine peptidase 1
8113504	1.87e-06	-0.940794	NREP	neuronal regeneration related protein
8169949	1.87e-06	0.392929	STK26	serine/threonine protein kinase 26
8081740	1.92e-06	0.296303	ATP6V1A	ATPase H+ transporting V1 subunit A
8114805	1.92e-06	-0.197543	FGF1	fibroblast growth factor 1
8124262	1.94e-06	0.275382	TDP2	tyrosyl-DNA phosphodiesterase 2
8086125	1.96e-06	-0.421578	TRANK1	tetratricopeptide repeat and ankyrin repeat containing 1
7966690	2e-06	0.655136	TBX3	T-box 3
7949916	2.02e-06	-0.355019	CHKA	choline kinase alpha
8036055	2.03e-06	0.424895	LGI4	leucine rich repeat LGI family member 4
7926368	2.03e-06	-0.261627	VIM	vimentin
8165648	2.06e-06	0.410042	MPLKIP	M-phase specific PLK1 interacting protein
8127698	2.07e-06	-0.23406	PHIP	pleckstrin homology domain interacting protein
7897236	2.08e-06	0.523468	KCNAB2	potassium voltage-gated channel subfamily A regulatory beta subunit 2
7927658	2.17e-06	0.391971	UBE2D1	ubiquitin conjugating enzyme E2 D1
7928752	2.17e-06	0.264501	GHITM	growth hormone inducible transmembrane protein
8140579	2.18e-06	-0.326485	CACNA2D1	calcium voltage-gated channel auxiliary subunit alpha2delta 1
7961365	2.19e-06	0.316962	MANSC1	MANSC domain containing 1
7954185	2.2e-06	0.255919	DERA	deoxyribose-phosphate aldolase
7910706	2.21e-06	0.174234	LGALS8	galectin 8
7991427	2.22e-06	0.240076	VPS33B	VPS33B, late endosome and lysosome associated
8128894	2.23e-06	-0.238704	REV3L	REV3 like, DNA directed polymerase zeta catalytic subunit
7922994	2.32e-06	-0.21684	BRINP3	BMP/retinoic acid inducible neural specific 3
8097903	2.33e-06	0.580045	TLR2	toll like receptor 2
8105481	2.37e-06	0.398273	GAPT	GRB2-binding adaptor protein, transmembrane
8118594	2.39e-06	-0.557649	HLA-DPB1	major histocompatibility complex, class II, DP beta 1
8150988	2.4e-06	0.257259	ASPH	aspartate beta-hydroxylase
7946569	2.4e-06	0.346554	RNF141	ring finger protein 141
7950142	2.41e-06	0.371858	CLPB	ClpB homolog, mitochondrial AAA ATPase chaperonin
8165658	2.41e-06	0.81083	MTND2P28	mitochondrially encoded NADH:ubiquinone oxidoreductase core subunit 2 pseudogene 28
8044793	2.42e-06	0.470796	STEAP3	STEAP3 metalloreductase
7939665	2.43e-06	-0.313883	MDK	midkine (neurite growth-promoting factor 2)
8005576	2.52e-06	0.192157	MAPK7	mitogen-activated protein kinase 7
8048782	2.53e-06	-0.464712	COL4A3	collagen type IV alpha 3 chain
8173999	2.64e-06	0.496018	XKRX	XK related, X-linked
7920725	2.71e-06	0.273303	SCAMP3	secretory carrier membrane protein 3
8166956	2.75e-06	-0.240081	KDM6A	lysine demethylase 6A
7986049	2.77e-06	-0.318493	CRTC3	CREB regulated transcription coactivator 3
8156263	2.79e-06	-0.258061	SPIN1	spindlin 1
8068401	2.81e-06	0.297995	CBR1	carbonyl reductase 1
7947744	2.83e-06	-0.505184	LRP4	LDL receptor related protein 4
8174767	2.85e-06	-0.394144	TMEM255A	transmembrane protein 255A
8043937	2.87e-06	0.17121	CNOT11	CCR4-NOT transcription complex subunit 11
8075673	2.89e-06	-0.326555	RBFOX2	RNA binding protein, fox-1 homolog 2
7917912	2.95e-06	0.209644	DPYD	dihydropyrimidine dehydrogenase
8104601	2.96e-06	0.470969	BASP1	brain abundant membrane attached signal protein 1
7950810	2.97e-06	-0.350475	SYTL2	synaptotagmin like 2
8054281	2.98e-06	-0.556174	LONRF2	LON peptidase N-terminal domain and ring finger 2
7938348	3.04e-06	-0.506455	WEE1	WEE1 G2 checkpoint kinase
7980189	3.04e-06	0.270124	AREL1	apoptosis resistant E3 ubiquitin protein ligase 1
8075542	3.06e-06	0.152877	PRR14L	proline rich 14 like
7931405	3.09e-06	-0.241027	PPP2R2D	protein phosphatase 2 regulatory subunit Bdelta
8178298	3.09e-06	-0.358433	GABBR1	gamma-aminobutyric acid type B receptor subunit 1
7908841	3.1e-06	-0.289022	PPP1R12B	protein phosphatase 1 regulatory subunit 12B
7947815	3.16e-06	0.422789	ACP2	acid phosphatase 2, lysosomal
7924351	3.17e-06	0.383842	EPRS	glutamyl-prolyl-tRNA synthetase
7971375	3.18e-06	-0.171199	TPT1	tumor protein, translationally-controlled 1
7940717	3.2e-06	0.381675	SLC3A2	solute carrier family 3 member 2
7979574	3.21e-06	-0.261242	SGPP1	sphingosine-1-phosphate phosphatase 1
8079334	3.26e-06	-0.448772	LIMD1	LIM domains containing 1
8035553	3.3e-06	0.367086	COPE	coatomer protein complex subunit epsilon
7999291	3.3e-06	-0.675112	C16orf89	chromosome 16 open reading frame 89
7947861	3.32e-06	0.404875	SPI1	Spi-1 proto-oncogene
7950764	3.34e-06	-0.330628	DLG2	discs large MAGUK scaffold protein 2
7913385	3.35e-06	-0.351632	RAP1GAP	RAP1 GTPase activating protein
7922200	3.36e-06	-0.805861	SELP	selectin P
8061227	3.39e-06	-0.370006	SLC24A3	solute carrier family 24 member 3
8146863	3.4e-06	-0.650358	SULF1	sulfatase 1
7965606	3.4e-06	0.291966	HAL	histidine ammonia-lyase
8008096	3.4e-06	0.247926	SNX11	sorting nexin 11
8077550	3.47e-06	0.291273	MTMR14	myotubularin related protein 14
7920575	3.48e-06	-0.269275	PBXIP1	PBX homeobox interacting protein 1
8093219	3.51e-06	0.15731	BDH1	3-hydroxybutyrate dehydrogenase, type 1
7922029	3.52e-06	-0.326128	GPA33	glycoprotein A33
7925452	3.52e-06	-0.171606	GREM2	gremlin 2, DAN family BMP antagonist
8151532	3.58e-06	-1.26326	FABP4	fatty acid binding protein 4
8106393	3.61e-06	-0.736814	F2R	coagulation factor II thrombin receptor
8046895	3.66e-06	-0.394071	FAM171B	family with sequence similarity 171 member B
8092067	3.69e-06	0.432193	RPL22L1	ribosomal protein L22 like 1
8047596	3.73e-06	-0.353555	NBEAL1	neurobeachin like 1
8091009	3.77e-06	0.223086	PIK3CB	phosphatidylinositol-4,5-bisphosphate 3-kinase catalytic subunit beta
8169035	3.77e-06	0.326656	TCEAL4	transcription elongation factor A like 4
8033809	3.78e-06	-0.382537	ZNF846	zinc finger protein 846
7906348	3.78e-06	-0.596208	CD1C	CD1c molecule
8103389	3.86e-06	-0.340457	CTSO	cathepsin O
8162086	3.88e-06	0.309947	AGTPBP1	ATP/GTP binding protein 1
8110932	3.97e-06	-0.566532	SEMA5A	semaphorin 5A
8164177	3.98e-06	0.202749	MAPKAP1	mitogen-activated protein kinase associated protein 1
7915612	4e-06	0.586	PTCH2	patched 2
8143065	4.06e-06	0.281616	C7orf49	chromosome 7 open reading frame 49
8060897	4.1e-06	-0.523374	PLCB4	phospholipase C beta 4
7989069	4.11e-06	-0.28907	PYGO1	pygopus family PHD finger 1
7990054	4.13e-06	-0.600659	UACA	uveal autoantigen with coiled-coil domains and ankyrin repeats
8079896	4.17e-06	0.399762	SEMA3F	semaphorin 3F
7899192	4.18e-06	0.31037	RPS6KA1	ribosomal protein S6 kinase A1
8129728	4.23e-06	-0.320737	AHI1	Abelson helper integration site 1
8073799	4.26e-06	-0.144227	ATXN10	ataxin 10
8179224	4.32e-06	0.677637	MUC21	mucin 21, cell surface associated
7947481	4.32e-06	1.00307	ELF5	E74 like ETS transcription factor 5
8016745	4.35e-06	-0.242574	SPAG9	sperm associated antigen 9
8003922	4.38e-06	0.250113	MED11	mediator complex subunit 11
8061668	4.39e-06	0.79428	HCK	HCK proto-oncogene, Src family tyrosine kinase
7987248	4.41e-06	-0.391416	GOLGA8DP///GOLGA8CP///GOLGA8B///GOLGA8A	golgin A8 family member D, pseudogene///golgin A8 family member C, pseudogene///golgin A8 family member B///golgin A8 family member A
7979658	4.45e-06	0.461592	GPX2	glutathione peroxidase 2
8014882	4.48e-06	0.222761	MIEN1	migration and invasion enhancer 1
8083272	4.48e-06	0.339073	GYG1	glycogenin 1
8150076	4.62e-06	-0.206202	DUSP4	dual specificity phosphatase 4
7987279	4.62e-06	-0.391437	GOLGA8DP///GOLGA8CP///GOLGA8B///GOLGA8A	golgin A8 family member D, pseudogene///golgin A8 family member C, pseudogene///golgin A8 family member B///golgin A8 family member A
8172158	4.64e-06	-0.22319	CASK	calcium/calmodulin dependent serine protein kinase
7958275	4.65e-06	0.380276	POLR3B	RNA polymerase III subunit B
8001099	4.67e-06	-0.374563	HERC2P4///HERC2P2///HERC2P3///HERC2	hect domain and RLD 2 pseudogene 4///hect domain and RLD 2 pseudogene 2///hect domain and RLD 2 pseudogene 3///HECT and RLD domain containing E3 ubiquitin protein ligase 2
8023382	4.73e-06	0.148033	MBD2	methyl-CpG binding domain protein 2
8049847	4.74e-06	-0.258242	FARP2	FERM, ARH/RhoGEF and pleckstrin domain protein 2
8145889	4.76e-06	0.356611	EIF4EBP1	eukaryotic translation initiation factor 4E binding protein 1
8018364	4.8e-06	0.297804	GRB2	growth factor receptor bound protein 2
7984217	4.84e-06	0.322321	PLEKHO2	pleckstrin homology domain containing O2
8102938	4.86e-06	-0.288712	RNF150	ring finger protein 150
8076241	4.86e-06	-0.223402	MKL1///RBM15///MKL1	megakaryoblastic leukemia (translocation) 1///RNA binding motif protein 15///megakaryoblastic leukemia (translocation) 1
8018379	4.91e-06	0.423615	CASKIN2	CASK interacting protein 2
8031238	4.96e-06	0.680181	LILRB4	leukocyte immunoglobulin like receptor B4
8034227	5.01e-06	-0.338266	RGL3	ral guanine nucleotide dissociation stimulator like 3
8137008	5.03e-06	0.370555	MPLKIP	M-phase specific PLK1 interacting protein
7952526	5.05e-06	-0.596007	CDON	cell adhesion associated, oncogene regulated
8035714	5.1e-06	0.312289	GMIP	GEM interacting protein
8175933	5.11e-06	0.358332	RENBP	renin binding protein
8155734	5.19e-06	-0.725104	FAM189A2	family with sequence similarity 189 member A2
8039212	5.2e-06	0.706176	LILRB2	leukocyte immunoglobulin like receptor B2
8064464	5.21e-06	0.188674	SIRPD	signal regulatory protein delta
7936734	5.22e-06	-0.737644	FGFR2	fibroblast growth factor receptor 2
8014768	5.23e-06	-0.414977	PLXDC1	plexin domain containing 1
7989968	5.23e-06	0.275664	CALML4	calmodulin like 4
8022283	5.35e-06	-1.01555	PIEZO2	piezo type mechanosensitive ion channel component 2
8119898	5.37e-06	-0.455878	VEGFA	vascular endothelial growth factor A
7917304	5.41e-06	-0.641383	MCOLN3	mucolipin 3
8130038	5.41e-06	-0.265823	SHPRH	SNF2 histone linker PHD RING helicase
8081001	5.43e-06	-1.14471	ROBO2	roundabout guidance receptor 2
8093976	5.47e-06	0.254938	TBC1D14	TBC1 domain family member 14
7940473	5.54e-06	0.231949	TMEM138	transmembrane protein 138
7912975	5.57e-06	0.149801	ALDH4A1	aldehyde dehydrogenase 4 family member A1
8114787	5.58e-06	0.54213	GNPDA1	glucosamine-6-phosphate deaminase 1
7951873	5.61e-06	-0.304526	SIK3	SIK family kinase 3
8136045	5.63e-06	0.220155	IRF5	interferon regulatory factor 5
8128111	5.66e-06	0.316561	UBE2J1	ubiquitin conjugating enzyme E2 J1
7933672	5.72e-06	-0.574522	PCDH15	protocadherin related 15
7971015	5.73e-06	-0.436764	SMAD9	SMAD family member 9
8120932	5.73e-06	-0.132005	PRSS35	protease, serine 35
8122150	5.75e-06	-0.674972	EYA4	EYA transcriptional coactivator and phosphatase 4
8085984	5.78e-06	-0.318962	OSBPL10	oxysterol binding protein like 10
8032899	5.89e-06	0.150885	TICAM1	toll like receptor adaptor molecule 1
8138466	5.89e-06	-0.672797	MACC1	metastasis associated in colon cancer 1
8170590	5.91e-06	0.352211	NSDHL	NAD(P) dependent steroid dehydrogenase-like
8179519	5.91e-06	-0.570505	HLA-DPB1	major histocompatibility complex, class II, DP beta 1
7918457	5.97e-06	-0.635397	KCNA3	potassium voltage-gated channel subfamily A member 3
8007715	6.04e-06	0.312528	NMT1	N-myristoyltransferase 1
8111129	6.04e-06	0.262714	ZNF622	zinc finger protein 622
8001067	6.11e-06	-0.37551	HERC2P4///HERC2P2///HERC2P3///HERC2	hect domain and RLD 2 pseudogene 4///hect domain and RLD 2 pseudogene 2///hect domain and RLD 2 pseudogene 3///HECT and RLD domain containing E3 ubiquitin protein ligase 2
8032009	6.12e-06	0.293828	MIER2	MIER family member 2
8114612	6.17e-06	0.788825	CD14	CD14 molecule
8053801	6.18e-06	-0.379831	ANKRD36BP2///ANKRD36C///ANKRD36///ANKRD36B	ankyrin repeat domain 36B pseudogene 2///ankyrin repeat domain 36C///ankyrin repeat domain 36///ankyrin repeat domain 36B
8023415	6.2e-06	-0.378513	TCF4	transcription factor 4
7906720	6.2e-06	0.500155	FCER1G	Fc fragment of IgE receptor Ig
8057506	6.23e-06	-0.695039	FRZB	frizzled-related protein
8112478	6.25e-06	0.499908	NAIP	NLR family apoptosis inhibitory protein
8020930	6.26e-06	-0.24148	ELP2	elongator acetyltransferase complex subunit 2
8168045	6.28e-06	0.369403	EFNB1	ephrin B1
8005475	6.3e-06	0.337867	TRIM16L///TRIM16	tripartite motif containing 16-like///tripartite motif containing 16
8088776	6.42e-06	-0.224958	FOXP1	forkhead box P1
8049752	6.49e-06	-0.396102	SNED1	sushi, nidogen and EGF like domains 1
8158298	6.51e-06	0.273447	GLE1	GLE1, RNA export mediator
8156043	6.52e-06	0.80237	PSAT1	phosphoserine aminotransferase 1
8038202	6.53e-06	0.438047	BCAT2	branched chain amino acid transaminase 2
8034873	6.62e-06	0.662605	ADGRE2	adhesion G protein-coupled receptor E2
8122058	6.66e-06	0.524975	ARG1	arginase 1
8083333	6.67e-06	0.201677	EIF2A	eukaryotic translation initiation factor 2A
8180359	6.74e-06	0.349127	PDE4DIP	phosphodiesterase 4D interacting protein
8147040	6.75e-06	-0.220988	ZBTB10	zinc finger and BTB domain containing 10
8039674	6.77e-06	-0.422974	ZNF154	zinc finger protein 154
7957043	6.87e-06	-0.215543	FRS2	fibroblast growth factor receptor substrate 2
8022338	6.87e-06	-0.493526	LOC100996333///ADGRA3	G protein-coupled receptor 125 pseudogene///adhesion G protein-coupled receptor A3
7919193	6.88e-06	-0.282141	NUDT4P1///NUDT4P2///NUDT4	nudix hydrolase 4 pseudogene 1///nudix hydrolase 4 pseudogene 2///nudix hydrolase 4
7960744	6.94e-06	0.511575	C1R	complement C1r subcomponent
8143781	7.07e-06	0.537467	GIMAP6	GTPase, IMAP family member 6
7969050	7.19e-06	-0.275778	CYSLTR2	cysteinyl leukotriene receptor 2
7932227	7.23e-06	-0.270518	NMT2	N-myristoyltransferase 2
8097692	7.33e-06	-0.733466	EDNRA	endothelin receptor type A
8022310	7.39e-06	-0.978472	PIEZO2	piezo type mechanosensitive ion channel component 2
7968883	7.45e-06	0.37777	LACC1	laccase domain containing 1
8055476	7.52e-06	0.208381	YWHAE	tyrosine 3-monooxygenase/tryptophan 5-monooxygenase activation protein epsilon
8017843	7.56e-06	0.910942	SLC16A6	solute carrier family 16 member 6
8022295	7.6e-06	-0.92999	PIEZO2	piezo type mechanosensitive ion channel component 2
8079392	7.62e-06	0.656085	CCR2	C-C motif chemokine receptor 2
7935337	7.69e-06	0.695416	PIK3AP1	phosphoinositide-3-kinase adaptor protein 1
7975453	7.71e-06	-0.431323	SNORD56B	small nucleolar RNA, C/D box 56B
8089112	7.71e-06	-0.376251	FILIP1L	filamin A interacting protein 1 like
7948982	7.81e-06	0.275641	HRASLS2	HRAS like suppressor 2
7954969	7.85e-06	0.287498	IRAK4	interleukin 1 receptor associated kinase 4
8082974	7.88e-06	-0.634391	ESYT3	extended synaptotagmin 3
7922219	7.89e-06	0.76784	SELL	selectin L
7944401	7.9e-06	0.308926	HMBS	hydroxymethylbilane synthase
8152782	8.07e-06	0.24087	KIAA0196	KIAA0196
7975066	8.21e-06	-0.208644	AKAP5	A-kinase anchoring protein 5
7922773	8.26e-06	0.527261	NCF2	neutrophil cytosolic factor 2
8128394	8.31e-06	-0.286169	PNISR	PNN interacting serine and arginine rich protein
7975368	8.31e-06	-0.265476	SRSF5	serine and arginine rich splicing factor 5
7994926	8.32e-06	0.112535	SNORA30	small nucleolar RNA, H/ACA box 30
8127158	8.38e-06	0.503274	GCLC	glutamate-cysteine ligase catalytic subunit
7925161	8.39e-06	-0.227972	IRF2BP2	interferon regulatory factor 2 binding protein 2
7901549	8.44e-06	0.318399	CPT2	carnitine palmitoyltransferase 2
7898585	8.44e-06	-0.363982	MINOS1-NBL1///NBL1	MINOS1-NBL1 readthrough///neuroblastoma 1, DAN family BMP antagonist
7904018	8.49e-06	0.332996	CTTNBP2NL	CTTNBP2 N-terminal like
8180100	8.52e-06	-0.447635	HLA-DPA1	major histocompatibility complex, class II, DP alpha 1
8074286	8.58e-06	-0.353702	MICAL3	microtubule associated monooxygenase, calponin and LIM domain containing 3
7909642	8.59e-06	-0.154747	VASH2	vasohibin 2
7931977	8.75e-06	-0.479025	ITIH5	inter-alpha-trypsin inhibitor heavy chain family member 5
8016847	8.84e-06	0.332629	TRIM25	tripartite motif containing 25
8128133	8.91e-06	0.238144	LYRM2	LYR motif containing 2
7912198	8.97e-06	0.434256	ENO1	enolase 1
7944799	9.11e-06	0.0884857	OR10G7///OR10G4///OR10G9///OR10G8	olfactory receptor family 10 subfamily G member 7///olfactory receptor family 10 subfamily G member 4///olfactory receptor family 10 subfamily G member 9///olfactory receptor family 10 subfamily G member 8
8034631	9.14e-06	0.271994	STX10	syntaxin 10
7935746	9.24e-06	0.282697	BLOC1S2	biogenesis of lysosomal organelles complex 1 subunit 2
8123678	9.35e-06	-0.37702	PXDC1	PX domain containing 1
7940237	9.39e-06	0.590996	MS4A4A	membrane spanning 4-domains A4A
8163428	9.4e-06	0.215049	INIP	INTS3 and NABP interacting protein
7965359	9.47e-06	-0.383682	ATP2B1	ATPase plasma membrane Ca2+ transporting 1
8120943	9.55e-06	0.362132	CYB5R4	cytochrome b5 reductase 4
8180375	9.57e-06	-0.288214	BRWD1	bromodomain and WD repeat domain containing 1
7933733	9.57e-06	-0.703052	FAM13C	family with sequence similarity 13 member C
7967456	9.57e-06	0.298433	RILPL2	Rab interacting lysosomal protein like 2
8028872	9.58e-06	-0.535155	LTBP4	latent transforming growth factor beta binding protein 4
8085797	9.65e-06	-0.297943	THRB	thyroid hormone receptor beta
7963590	9.66e-06	-0.247979	CSAD	cysteine sulfinic acid decarboxylase
8127193	9.93e-06	-0.696508	BMP5///BMP5	bone morphogenetic protein 5///bone morphogenetic protein 5
8088919	9.97e-06	-0.402371	ROBO1	roundabout guidance receptor 1
8020423	1e-05	-0.28063	MIB1	mindbomb E3 ubiquitin protein ligase 1
8129181	1e-05	-0.226582	GOPC	golgi associated PDZ and coiled-coil motif containing
8055089	1e-05	0.16993	POLR2D	RNA polymerase II subunit D
7970376	1.01e-05	0.27686	CHAMP1	chromosome alignment maintaining phosphoprotein 1
8083887	1.02e-05	-0.453908	CLDN11	claudin 11
7986569	1.03e-05	-0.379462	HERC2P4///HERC2P9///HERC2P2///HERC2P3///HERC2	hect domain and RLD 2 pseudogene 4///hect domain and RLD 2 pseudogene 9///hect domain and RLD 2 pseudogene 2///hect domain and RLD 2 pseudogene 3///HECT and RLD domain containing E3 ubiquitin protein ligase 2
7931293	1.03e-05	-0.236802	DOCK1	dedicator of cytokinesis 1
7986701	1.03e-05	-0.364089	HERC2P4///HERC2P9///HERC2P2///HERC2P3///HERC2	hect domain and RLD 2 pseudogene 4///hect domain and RLD 2 pseudogene 9///hect domain and RLD 2 pseudogene 2///hect domain and RLD 2 pseudogene 3///HECT and RLD domain containing E3 ubiquitin protein ligase 2
8016261	1.04e-05	-0.6312	LOC644172///MAPK8IP1	mitogen-activated protein kinase 8 interacting protein 1 pseudogene///mitogen-activated protein kinase 8 interacting protein 1
8051605	1.05e-05	-0.335224	HNRNPLL	heterogeneous nuclear ribonucleoprotein L like
8081686	1.06e-05	-0.285669	BOC	BOC cell adhesion associated, oncogene regulated
8139411	1.07e-05	-0.203096	TMED4	transmembrane p24 trafficking protein 4
8021653	1.07e-05	0.479904	SERPINB8	serpin family B member 8
8174119	1.07e-05	-0.399816	ZMAT1	zinc finger matrin-type 1
8171222	1.07e-05	0.238264	PUDP	pseudouridine 5'-phosphatase
8003425	1.08e-05	0.126694	CBFA2T3	CBFA2/RUNX1 translocation partner 3
7993195	1.08e-05	-0.368618	CIITA	class II major histocompatibility complex transactivator
7972336	1.08e-05	-0.326193	DZIP1	DAZ interacting zinc finger protein 1
8030931	1.09e-05	-0.401108	ZNF528	zinc finger protein 528
7921144	1.1e-05	-0.241235	SH2D2A	SH2 domain containing 2A
7920057	1.1e-05	0.231282	TDRKH	tudor and KH domain containing
7996100	1.11e-05	0.519078	ADGRG3	adhesion G protein-coupled receptor G3
8132062	1.11e-05	-0.204299	ZNRF2	zinc and ring finger 2, E3 ubiquitin protein ligase
8009832	1.12e-05	-0.200362	TSEN54	tRNA splicing endonuclease subunit 54
8128123	1.13e-05	0.474212	RRAGD	Ras related GTP binding D
7906061	1.13e-05	-0.389102	SYT11	synaptotagmin 11
7922793	1.14e-05	0.133062	ARPC5	actin related protein 2/3 complex subunit 5
8152148	1.14e-05	-0.145265	UBR5	ubiquitin protein ligase E3 component n-recognin 5
8009913	1.15e-05	-0.427006	MYO15B	myosin XVB
8095009	1.15e-05	-0.246395	DCUN1D4	defective in cullin neddylation 1 domain containing 4
8044049	1.15e-05	0.851542	IL18RAP	interleukin 18 receptor accessory protein
7912040	1.15e-05	-0.189491	TNFRSF25	TNF receptor superfamily member 25
7987642	1.15e-05	0.329954	NDUFAF1	NADH:ubiquinone oxidoreductase complex assembly factor 1
8008185	1.15e-05	0.294425	ABI3	ABI family member 3
8075390	1.15e-05	0.816404	SEC14L4	SEC14 like lipid binding 4
7938100	1.15e-05	0.281718	SMPD1	sphingomyelin phosphodiesterase 1
8075217	1.16e-05	0.421244	AP1B1	adaptor related protein complex 1 beta 1 subunit
8147132	1.16e-05	-0.743275	CA2	carbonic anhydrase 2
8072798	1.17e-05	0.602146	CYTH4	cytohesin 4
7931930	1.17e-05	-0.462343	PRKCQ	protein kinase C theta
7899851	1.18e-05	-0.14219	AZIN2	antizyme inhibitor 2
8029280	1.18e-05	0.818136	CD177	CD177 molecule
8052250	1.19e-05	0.341345	MTIF2	mitochondrial translational initiation factor 2
7962112	1.19e-05	-0.236144	CAPRIN2	caprin family member 2
8126954	1.2e-05	-0.0947677	PKHD1	polycystic kidney and hepatic disease 1 (autosomal recessive)
7900540	1.23e-05	0.20658	RIMKLA	ribosomal modification protein rimK like family member A
7898328	1.24e-05	0.244771	SZRD1	SUZ RNA binding domain containing 1
7939839	1.25e-05	0.380249	PTPRJ	protein tyrosine phosphatase, receptor type J
7932964	1.26e-05	0.322219	C1D	C1D nuclear receptor corepressor
7951246	1.29e-05	0.978345	MMP8	matrix metallopeptidase 8
7979757	1.29e-05	0.237536	ZFYVE26	zinc finger FYVE-type containing 26
8063389	1.3e-05	0.13605	LINC01270	long intergenic non-protein coding RNA 1270
7999412	1.3e-05	-0.125717	TVP23A	trans-golgi network vesicle protein 23 homolog A
7987192	1.3e-05	0.240355	SLC12A6	solute carrier family 12 member 6
8151890	1.3e-05	-0.439144	TP53INP1	tumor protein p53 inducible nuclear protein 1
8015545	1.3e-05	0.241552	RAB5C	RAB5C, member RAS oncogene family
7954279	1.3e-05	-0.228333	AEBP2	AE binding protein 2
8119016	1.31e-05	0.314772	MAPK13	mitogen-activated protein kinase 13
7944195	1.32e-05	0.163901	UBE4A	ubiquitination factor E4A
8164833	1.35e-05	0.362781	GBGT1///GBGT1	globoside alpha-1,3-N-acetylgalactosaminyltransferase 1///globoside alpha-1,3-N-acetylgalactosaminyltransferase 1
7939465	1.35e-05	0.216331	HSD17B12	hydroxysteroid 17-beta dehydrogenase 12
8090314	1.35e-05	0.221825	ALDH1L1	aldehyde dehydrogenase 1 family member L1
8020468	1.35e-05	0.319302	RBBP8	RB binding protein 8, endonuclease
8108620	1.35e-05	0.224022	ZMAT2	zinc finger matrin-type 2
8114778	1.36e-05	0.267896	LOC729080///GCSH	glycine cleavage system protein H (aminomethyl carrier) pseudogene///glycine cleavage system protein H
7973660	1.36e-05	0.216807	GMPR2	guanosine monophosphate reductase 2
7958565	1.36e-05	0.228699	MVK	mevalonate kinase
8082431	1.36e-05	0.211475	RAB7A	RAB7A, member RAS oncogene family
7908867	1.37e-05	0.20135	TMEM183B///TMEM183A	transmembrane protein 183B///transmembrane protein 183A
8116724	1.39e-05	-0.222009	FARS2	phenylalanyl-tRNA synthetase 2, mitochondrial
8107532	1.4e-05	0.257181	HSD17B4	hydroxysteroid 17-beta dehydrogenase 4
8140478	1.41e-05	-0.346622	GSAP	gamma-secretase activating protein
8168723	1.41e-05	-0.250923	RPA4	replication protein A4
8017885	1.42e-05	-0.671913	ABCA8	ATP binding cassette subfamily A member 8
7938702	1.43e-05	0.435303	NCR3LG1	natural killer cell cytotoxicity receptor 3 ligand 1
7988093	1.43e-05	-0.223546	TP53BP1	tumor protein p53 binding protein 1
8054054	1.44e-05	-0.382256	ANKRD36BP2///ANKRD36///ANKRD36B	ankyrin repeat domain 36B pseudogene 2///ankyrin repeat domain 36///ankyrin repeat domain 36B
7939546	1.45e-05	0.395091	CD82	CD82 molecule
8086505	1.46e-05	-0.469876	ZDHHC3	zinc finger DHHC-type containing 3
8043697	1.46e-05	-0.380377	ANKRD36BP2///ANKRD36C///ANKRD36///ANKRD36B	ankyrin repeat domain 36B pseudogene 2///ankyrin repeat domain 36C///ankyrin repeat domain 36///ankyrin repeat domain 36B
8168622	1.47e-05	-0.228267	KLHL4	kelch like family member 4
7945321	1.47e-05	0.254868	GLB1L2	galactosidase beta 1 like 2
7955142	1.48e-05	-0.269976	CACNB3	calcium voltage-gated channel auxiliary subunit beta 3
7916077	1.5e-05	0.200623	NRDC	nardilysin convertase
7907611	1.5e-05	-0.356879	RASAL2	RAS protein activator like 2
8070129	1.52e-05	-0.196339	DONSON	downstream neighbor of SON
7962250	1.53e-05	0.244083	CPNE8	copine 8
7900235	1.57e-05	-0.353058	MACF1	microtubule-actin crosslinking factor 1
8061894	1.58e-05	2.39225	BPIFB1	BPI fold containing family B member 1
8121489	1.59e-05	0.299389	AMD1	adenosylmethionine decarboxylase 1
8027390	1.59e-05	0.227416	POP4	POP4 homolog, ribonuclease P/MRP subunit
8037037	1.61e-05	0.312028	ATP5SL	ATP5S like
8004521	1.63e-05	0.274736	MPDU1	mannose-P-dolichol utilization defect 1
8118069	1.65e-05	0.550761	MUC21	mucin 21, cell surface associated
7903980	1.65e-05	0.443103	C1orf162	chromosome 1 open reading frame 162
7998510	1.66e-05	0.38179	CLCN7	chloride voltage-gated channel 7
7945786	1.66e-05	-0.179788	NAP1L4	nucleosome assembly protein 1 like 4
7921179	1.69e-05	0.193758	ARHGEF11	Rho guanine nucleotide exchange factor 11
7982392	1.69e-05	-0.100799	RYR3	ryanodine receptor 3
8084630	1.69e-05	0.148462	NMRAL1P1	NmrA like redox sensor 1 pseudogene 1
8091523	1.73e-05	0.469359	P2RY13	purinergic receptor P2Y13
8075857	1.73e-05	0.404085	TST	thiosulfate sulfurtransferase
8156321	1.74e-05	0.382656	SYK	spleen associated tyrosine kinase
8011826	1.75e-05	0.510632	SCIMP	SLP adaptor and CSK interacting membrane protein
7969288	1.76e-05	0.84474	OLFM4	olfactomedin 4
7916343	1.8e-05	0.240995	YIPF1	Yip1 domain family member 1
8124040	1.81e-05	-0.219314	ATXN1	ataxin 1
7907466	1.82e-05	0.250253	DARS2	aspartyl-tRNA synthetase 2, mitochondrial
8145047	1.83e-05	-0.51631	SFTPC	surfactant protein C
8149399	1.85e-05	-0.411954	LONRF1	LON peptidase N-terminal domain and ring finger 1
8062427	1.85e-05	0.228817	VSTM2L	V-set and transmembrane domain containing 2 like
8158183	1.86e-05	-0.151095	DNM1	dynamin 1
7982154	1.87e-05	-0.354522	HERC2P9///HERC2P2///HERC2P3///HERC2	hect domain and RLD 2 pseudogene 9///hect domain and RLD 2 pseudogene 2///hect domain and RLD 2 pseudogene 3///HECT and RLD domain containing E3 ubiquitin protein ligase 2
8063427	1.87e-05	0.182662	MOCS3	molybdenum cofactor synthesis 3
7961757	1.88e-05	-0.387867	ST8SIA1	ST8 alpha-N-acetyl-neuraminide alpha-2,8-sialyltransferase 1
8076137	1.9e-05	0.431373	SUN2	Sad1 and UNC84 domain containing 2
8064375	1.92e-05	0.435695	SRXN1	sulfiredoxin 1
8040698	1.93e-05	0.293673	SLC35F6	solute carrier family 35 member F6
8116372	1.94e-05	0.20655	RNF130	ring finger protein 130
8107307	1.95e-05	-0.491211	CAMK4	calcium/calmodulin dependent protein kinase IV
7912928	1.96e-05	0.203358	SDHB	succinate dehydrogenase complex iron sulfur subunit B
7997272	1.97e-05	-0.221811	GABARAPL2	GABA type A receptor associated protein like 2
8056837	1.97e-05	-0.371856	GPR155	G protein-coupled receptor 155
8154491	1.97e-05	-0.518726	ADAMTSL1	ADAMTS like 1
8007043	2.03e-05	0.163512	RAPGEFL1///RAPGEFL1	Rap guanine nucleotide exchange factor like 1///Rap guanine nucleotide exchange factor like 1
8007848	2.04e-05	-0.640103	LOC644172///MAPK8IP1	mitogen-activated protein kinase 8 interacting protein 1 pseudogene///mitogen-activated protein kinase 8 interacting protein 1
7956009	2.05e-05	0.217843	METTL7B	methyltransferase like 7B
7938687	2.07e-05	0.411443	NUCB2	nucleobindin 2
8042195	2.08e-05	-0.327532	AHSA2	AHA1, activator of heat shock 90kDa protein ATPase homolog 2 (yeast)
8124654	2.1e-05	-0.284015	GABBR1	gamma-aminobutyric acid type B receptor subunit 1
8020308	2.12e-05	-0.236458	LDLRAD4	low density lipoprotein receptor class A domain containing 4
8176174	2.13e-05	0.524537	MPP1	membrane palmitoylated protein 1
7975851	2.13e-05	-0.203871	IFT43	intraflagellar transport 43
8013947	2.13e-05	0.364498	CORO6	coronin 6
7922104	2.14e-05	0.258363	GCSHP3///LOC729080///LOC641746///GCSH	glycine cleavage system protein H pseudogene 3///glycine cleavage system protein H (aminomethyl carrier) pseudogene///glycine cleavage system protein H (aminomethyl carrier) pseudogene///glycine cleavage system protein H
8090840	2.14e-05	-0.183653	RYK	receptor-like tyrosine kinase
8109490	2.15e-05	-0.369478	SGCD	sarcoglycan delta
7916526	2.15e-05	-0.536973	C8B	complement component 8, beta polypeptide
7936856	2.17e-05	0.343939	CHST15	carbohydrate (N-acetylgalactosamine 4-sulfate 6-O) sulfotransferase 15
8130422	2.18e-05	-0.64663	CNKSR3///CNKSR3	CNKSR family member 3///CNKSR family member 3
7987225	2.18e-05	0.364711	NOP10	NOP10 ribonucleoprotein
8151296	2.19e-05	0.233911	LACTB2	lactamase beta 2
8174692	2.19e-05	-0.401965	2021-09-06	septin 6
8083034	2.2e-05	-0.267225	CLSTN2	calsyntenin 2
8115691	2.21e-05	-0.514832	SLIT3	slit guidance ligand 3
8002999	2.22e-05	0.253558	GCSHP3///LOC729080///LOC641746///GCSH	glycine cleavage system protein H pseudogene 3///glycine cleavage system protein H (aminomethyl carrier) pseudogene///glycine cleavage system protein H (aminomethyl carrier) pseudogene///glycine cleavage system protein H
8058127	2.27e-05	-0.390815	CLK1	CDC like kinase 1
8086482	2.27e-05	-0.204747	ZNF445	zinc finger protein 445
8118826	2.28e-05	0.203715	SNRPC	small nuclear ribonucleoprotein polypeptide C
7977161	2.29e-05	0.45702	TDRD9	tudor domain containing 9
8143417	2.29e-05	-0.214113	KIAA1549///BRAF///BRAF	KIAA1549///B-Raf proto-oncogene, serine/threonine kinase///B-Raf proto-oncogene, serine/threonine kinase
8095585	2.29e-05	-0.485924	SLC4A4	solute carrier family 4 member 4
8098671	2.3e-05	-0.5715	F11	coagulation factor XI
8043278	2.32e-05	0.330121	MRPL35	mitochondrial ribosomal protein L35
8076690	2.34e-05	0.306982	KIAA0930	KIAA0930
7980438	2.35e-05	0.204134	SPTLC2	serine palmitoyltransferase long chain base subunit 2
7990436	2.35e-05	0.259362	COX5A	cytochrome c oxidase subunit 5A
8061529	2.36e-05	-0.151003	REM1	RRAD and GEM like GTPase 1
8013788	2.36e-05	0.307236	FLOT2	flotillin 2
7926807	2.38e-05	0.477184	PDSS1	prenyl (decaprenyl) diphosphate synthase, subunit 1
8125556	2.41e-05	-0.449283	HLA-DPA1	major histocompatibility complex, class II, DP alpha 1
8178891	2.41e-05	-0.449283	HLA-DPA1	major histocompatibility complex, class II, DP alpha 1
8037422	2.42e-05	0.216308	LYPD5	LY6/PLAUR domain containing 5
8179595	2.44e-05	-0.340252	GABBR1	gamma-aminobutyric acid type B receptor subunit 1
8111443	2.44e-05	-0.368408	C1QTNF3-AMACR///C1QTNF3	C1QTNF3-AMACR readthrough (NMD candidate)///C1q and tumor necrosis factor related protein 3
8117834	2.45e-05	0.28303	PPP1R11	protein phosphatase 1 regulatory inhibitor subunit 11
8177744	2.45e-05	0.28303	PPP1R11	protein phosphatase 1 regulatory inhibitor subunit 11
7929012	2.47e-05	-0.391384	STAMBPL1	STAM binding protein like 1
8120927	2.48e-05	-0.255987	RWDD2A	RWD domain containing 2A
8118564	2.49e-05	-0.445517	HLA-DQA2///HLA-DQA1	major histocompatibility complex, class II, DQ alpha 2///major histocompatibility complex, class II, DQ alpha 1
7927775	2.5e-05	0.256513	NRBF2	nuclear receptor binding factor 2
8096301	2.51e-05	1.63455	SPP1	secreted phosphoprotein 1
8007355	2.51e-05	0.239353	VPS25	vacuolar protein sorting 25 homolog
8062927	2.52e-05	0.724014	PI3	peptidase inhibitor 3
8082597	2.53e-05	-1.09616	COL6A6	collagen type VI alpha 6 chain
8180388	2.54e-05	0.358079	NME2	NME/NM23 nucleoside diphosphate kinase 2
8070826	2.55e-05	0.53652	ITGB2	integrin subunit beta 2
7987145	2.56e-05	0.574578	FMN1	formin 1
8133442	2.56e-05	0.245087	LAT2	linker for activation of T-cells family member 2
8177931	2.56e-05	0.549588	MUC21	mucin 21, cell surface associated
8093304	2.57e-05	0.398151	CCRL2///CCRL2	C-C motif chemokine receptor like 2///C-C motif chemokine receptor like 2
8070341	2.58e-05	-0.307	BRWD1	bromodomain and WD repeat domain containing 1
8031223	2.58e-05	0.608173	LILRB1	leukocyte immunoglobulin like receptor B1
7981943	2.62e-05	-0.500743	SNORD64///PWAR5	small nucleolar RNA, C/D box 64///Prader Willi/Angelman region RNA 5
8083494	2.64e-05	-0.800115	MME	membrane metallo-endopeptidase
8098204	2.66e-05	-0.653718	CPE	carboxypeptidase E
8104506	2.67e-05	-0.208324	TRIO	trio Rho guanine nucleotide exchange factor
8017344	2.68e-05	-0.361756	LOC100129112	uncharacterized LOC100129112
7899134	2.68e-05	0.167808	CEP85	centrosomal protein 85
8135250	2.69e-05	0.220244	PSMC2	proteasome 26S subunit, ATPase 2
8091778	2.69e-05	-0.340579	SCARNA7	small Cajal body-specific RNA 7
7992529	2.72e-05	0.27377	TRAF7	TNF receptor associated factor 7
8125638	2.72e-05	-0.211259	RXRB	retinoid X receptor beta
7914322	2.72e-05	-0.247011	SNORD103B///SNORD103A	small nucleolar RNA, C/D box 103B///small nucleolar RNA, C/D box 103A
7914324	2.72e-05	-0.247011	SNORD103B///SNORD103A	small nucleolar RNA, C/D box 103B///small nucleolar RNA, C/D box 103A
8103951	2.73e-05	0.493825	ACSL1	acyl-CoA synthetase long-chain family member 1
7948455	2.75e-05	0.456502	MS4A6A	membrane spanning 4-domains A6A
7923394	2.8e-05	0.223446	ARL8A	ADP ribosylation factor like GTPase 8A
7947027	2.81e-05	0.258941	UEVLD	UEV and lactate/malate dehyrogenase domains
7966089	2.82e-05	0.402457	CMKLR1	chemerin chemokine-like receptor 1
7962827	2.82e-05	0.18289	SNORA2A	small nucleolar RNA, H/ACA box 2A
8139087	2.83e-05	-0.944744	SFRP4	secreted frizzled related protein 4
8091867	2.85e-05	-0.732461	BCHE	butyrylcholinesterase
7917779	2.88e-05	0.423696	GCLM	glutamate-cysteine ligase modifier subunit
8062864	2.93e-05	0.652398	WISP2	WNT1 inducible signaling pathway protein 2
8010897	2.94e-05	-0.274619	METRNL	meteorin like, glial cell differentiation regulator
7992396	2.94e-05	0.223736	FAHD1	fumarylacetoacetate hydrolase domain containing 1
8091306	2.94e-05	-0.396623	PLSCR4	phospholipid scramblase 4
8063028	2.95e-05	0.247964	DNTTIP1	deoxynucleotidyltransferase terminal interacting protein 1
8036010	2.99e-05	0.295763	PEPD	peptidase D
8039698	3e-05	-0.232566	ZNF418	zinc finger protein 418
8043552	3.01e-05	0.139998	KCNIP3	potassium voltage-gated channel interacting protein 3
8178205	3.03e-05	-0.453165	HLA-DQA2///HLA-DQA1	major histocompatibility complex, class II, DQ alpha 2///major histocompatibility complex, class II, DQ alpha 1
8033587	3.04e-05	0.192663	PRAM1	PML-RARA regulated adaptor molecule 1
7948364	3.05e-05	0.62213	MPEG1	macrophage expressed 1
8065738	3.05e-05	0.396901	AHCY	adenosylhomocysteinase
8034615	3.09e-05	0.303443	TRMT1	tRNA methyltransferase 1
8007028	3.11e-05	0.190668	CASC3	cancer susceptibility candidate 3
8154132	3.11e-05	0.184604	GLIS3-AS1	GLIS3 antisense RNA 1
7900051	3.12e-05	-0.182781	AGO3	argonaute 3, RISC catalytic component
7926545	3.13e-05	-0.24961	PLXDC2	plexin domain containing 2
7905929	3.15e-05	-0.365811	EFNA1	ephrin A1
8013696	3.2e-05	0.235252	KIAA0100	KIAA0100
8100145	3.21e-05	0.278834	COMMD8	COMM domain containing 8
7990873	3.23e-05	-0.112446	MEX3B	mex-3 RNA binding family member B
7971615	3.23e-05	0.238141	EBPL	emopamil binding protein like
8083978	3.28e-05	-0.352725	NAALADL2	N-acetylated alpha-linked acidic dipeptidase-like 2
7947512	3.32e-05	-0.676679	PAMR1	peptidase domain containing associated with muscle regeneration 1
7978997	3.33e-05	-0.197597	MAP4K5	mitogen-activated protein kinase kinase kinase kinase 5
8122600	3.35e-05	-0.211534	STXBP5	syntaxin binding protein 5
7986789	3.38e-05	-0.249897	ATP10A	ATPase phospholipid transporting 10A (putative)
7976496	3.38e-05	1.08168	SERPINA3	serpin family A member 3
7926661	3.38e-05	-0.311389	MSRB2	methionine sulfoxide reductase B2
7911138	3.42e-05	-0.354355	CNST	consortin, connexin sorting protein
8168762	3.43e-05	0.168765	CSTF2	cleavage stimulation factor subunit 2
7982712	3.45e-05	0.363939	KNSTRN	kinetochore localized astrin/SPAG5 binding protein
7990151	3.47e-05	0.359095	PKM	pyruvate kinase, muscle
7976307	3.47e-05	0.192872	GOLGA5	golgin A5
8179638	3.47e-05	0.218351	TRIM26	tripartite motif containing 26
7937330	3.48e-05	0.240402	IFITM2	interferon induced transmembrane protein 2
8036913	3.48e-05	0.344707	BLVRB	biliverdin reductase B
7981960	3.48e-05	-0.440588	SNORD116-6	small nucleolar RNA, C/D box 116-6
8113881	3.49e-05	-0.194018	RAPGEF6	Rap guanine nucleotide exchange factor 6
7990774	3.5e-05	-0.253053	RASGRF1	Ras protein specific guanine nucleotide releasing factor 1
7910146	3.5e-05	0.260542	PSEN2	presenilin 2
8096385	3.51e-05	0.272876	HERC3	HECT and RLD domain containing E3 ubiquitin protein ligase 3
8069085	3.56e-05	0.192849	TRPM2	transient receptor potential cation channel subfamily M member 2
7941236	3.59e-05	0.28011	CDC42EP2	CDC42 effector protein 2
7973056	3.59e-05	0.251194	APEX1	apurinic/apyrimidinic endodeoxyribonuclease 1
7969145	3.61e-05	0.134827	ARL11	ADP ribosylation factor like GTPase 11
7953385	3.63e-05	0.346494	GAPDH	glyceraldehyde-3-phosphate dehydrogenase
8092978	3.65e-05	0.580312	MUC4	mucin 4, cell surface associated
7941148	3.66e-05	0.245357	TM7SF2	transmembrane 7 superfamily member 2
8083599	3.67e-05	0.620293	PQLC2L	PQ loop repeat containing 2 like
7976812	3.67e-05	-0.514382	SNORD113-4	small nucleolar RNA, C/D box 113-4
8048749	3.68e-05	-0.331478	KCNE4	potassium voltage-gated channel subfamily E regulatory subunit 4
8149330	3.69e-05	0.414652	CTSB	cathepsin B
7920271	3.7e-05	0.419868	S100A4	S100 calcium binding protein A4
8076176	3.71e-05	0.270543	CBX6	chromobox 6
7906703	3.77e-05	0.183935	NDUFS2	NADH:ubiquinone oxidoreductase core subunit S2
8180389	3.77e-05	0.336937	NME2	NME/NM23 nucleoside diphosphate kinase 2
8093624	3.79e-05	0.222731	SH3BP2	SH3 domain binding protein 2
8082886	3.83e-05	0.23623	PCCB	propionyl-CoA carboxylase beta subunit
8032553	3.85e-05	-0.24629	TLE2	transducin like enhancer of split 2
8008819	3.85e-05	-0.321289	YPEL2	yippee like 2
8092661	3.85e-05	-0.178736	MASP1	mannan binding lectin serine peptidase 1
7935613	3.86e-05	-0.384982	HPSE2	heparanase 2 (inactive)
7985285	3.88e-05	-0.197474	ARNT2	aryl hydrocarbon receptor nuclear translocator 2
7901696	3.89e-05	0.184475	PCSK9	proprotein convertase subtilisin/kexin type 9
8039236	3.92e-05	0.553431	LILRA5	leukocyte immunoglobulin like receptor A5
8145151	3.95e-05	0.25649	SORBS3	sorbin and SH3 domain containing 3
8144184	3.95e-05	-0.208442	ESYT2	extended synaptotagmin 2
8080344	3.95e-05	0.544111	STAB1	stabilin 1
8164967	3.97e-05	-0.334125	VAV2	vav guanine nucleotide exchange factor 2
8019877	3.98e-05	-0.242357	SMCHD1	structural maintenance of chromosomes flexible hinge domain containing 1
7960771	4.01e-05	-0.564363	CD163L1	CD163 molecule like 1
8097282	4.02e-05	-0.479524	SPRY1	sprouty RTK signaling antagonist 1
7995552	4.02e-05	-0.247516	CYLD	CYLD lysine 63 deubiquitinase
8014257	4.02e-05	-0.524885	SLFN12L	schlafen family member 12 like
8145865	4.03e-05	-0.345143	ADGRA2	adhesion G protein-coupled receptor A2
7945944	4.03e-05	0.26417	RHOG	ras homolog family member G
8131356	4.03e-05	0.141886	CCZ1B///CCZ1	CCZ1 homolog B, vacuolar protein trafficking and biogenesis associated///CCZ1 homolog, vacuolar protein trafficking and biogenesis associated
8164105	4.03e-05	0.188695	GOLGA1	golgin A1
7956930	4.05e-05	-0.173966	DYRK2	dual specificity tyrosine phosphorylation regulated kinase 2
8106516	4.07e-05	-0.348418	JMY	junction mediating and regulatory protein, p53 cofactor
8068254	4.08e-05	0.228702	IL10RB///IL10RB	interleukin 10 receptor subunit beta///interleukin 10 receptor subunit beta
8157027	4.09e-05	-0.228179	NIPSNAP3B	nipsnap homolog 3B
7935639	4.11e-05	-0.238798	SLC25A28	solute carrier family 25 member 28
8065630	4.12e-05	-0.123257	C20orf203	chromosome 20 open reading frame 203
8062319	4.15e-05	-0.225118	TGIF2	TGFB induced factor homeobox 2
8143397	4.19e-05	-0.422797	DENND2A	DENN domain containing 2A
8055060	4.2e-05	-0.17004	WDR33	WD repeat domain 33
8069700	4.22e-05	-0.312688	N6AMT1	N-6 adenine-specific DNA methyltransferase 1 (putative)
8078252	4.23e-05	-0.248543	UBE2E2	ubiquitin conjugating enzyme E2 E2
8120067	4.3e-05	-0.500547	SLC25A27	solute carrier family 25 member 27
8077270	4.31e-05	0.596142	CHL1	cell adhesion molecule L1 like
8158242	4.32e-05	0.174909	URM1	ubiquitin related modifier 1
8149966	4.35e-05	-0.35982	SCARA5	scavenger receptor class A member 5
8066985	4.36e-05	0.198243	FAM65C	family with sequence similarity 65 member C
8036406	4.4e-05	-0.180283	ZNF571	zinc finger protein 571
8089714	4.42e-05	-0.346573	LSAMP	limbic system-associated membrane protein
8112428	4.42e-05	0.649483	CD180	CD180 molecule
7922637	4.42e-05	0.272004	TOR1AIP2	torsin 1A interacting protein 2
7909164	4.43e-05	0.862516	CTSE	cathepsin E
8075142	4.45e-05	-0.273794	TTC28	tetratricopeptide repeat domain 28
8019392	4.46e-05	0.674524	FASN	fatty acid synthase
8124726	4.53e-05	0.203484	TRIM26	tripartite motif containing 26
8131155	4.54e-05	0.18487	IQCE	IQ motif containing E
8152041	4.66e-05	-0.26639	RNF19A	ring finger protein 19A, RBR E3 ubiquitin protein ligase
7927732	4.66e-05	-0.419375	ARID5B	AT-rich interaction domain 5B
7909545	4.68e-05	-0.308088	TRAF5	TNF receptor associated factor 5
8169419	4.69e-05	-0.245215	ALG13	ALG13, UDP-N-acetylglucosaminyltransferase subunit
8154934	4.71e-05	-0.28367	IL11RA	interleukin 11 receptor subunit alpha
7951351	4.75e-05	-0.598438	PDGFD	platelet derived growth factor D
8010983	4.8e-05	0.328212	ABR	active BCR-related
8047606	4.81e-05	-0.337638	NBEAL1	neurobeachin like 1
7975324	4.81e-05	-0.161505	GALNT16	polypeptide N-acetylgalactosaminyltransferase 16
8004144	4.81e-05	0.300243	MIS12	MIS12, kinetochore complex component
7910589	4.82e-05	0.137249	MAP10	microtubule associated protein 10
8152606	4.82e-05	0.262003	SNTB1	syntrophin beta 1
7932554	4.84e-05	-0.2482	ARHGAP21	Rho GTPase activating protein 21
8180414	4.86e-05	0.459655	ST6GALNAC1	ST6 N-acetylgalactosaminide alpha-2,6-sialyltransferase 1
7989887	4.86e-05	-0.135363	MEGF11	multiple EGF like domains 11
8108558	4.86e-05	0.303036	SLC35A4	solute carrier family 35 member A4
7923483	4.88e-05	0.154105	RABIF	RAB interacting factor
8118061	4.94e-05	0.436833	DPCR1	diffuse panbronchiolitis critical region 1
8064894	4.95e-05	0.713072	LRRN4	leucine rich repeat neuronal 4
7986757	4.96e-05	-0.153681	NDN	necdin, MAGE family member
7949400	4.98e-05	-0.171568	SLC25A45	solute carrier family 25 member 45
8147724	5.01e-05	0.230454	ATP6V1C1	ATPase H+ transporting V1 subunit C1
8043687	5.01e-05	-0.434669	ANKRD36	ankyrin repeat domain 36
8002347	5.03e-05	0.431288	AARS	alanyl-tRNA synthetase
7923976	5.08e-05	0.452293	C1orf132///MIR29B2	chromosome 1 open reading frame 132///microRNA 29b-2
8110123	5.11e-05	0.3007	FAM153C///FAM153A///FAM153B	family with sequence similarity 153, member C///family with sequence similarity 153 member A///family with sequence similarity 153 member B
8163795	5.11e-05	0.186338	PSMD5	proteasome 26S subunit, non-ATPase 5
8008664	5.12e-05	0.321284	AKAP1	A-kinase anchoring protein 1
8148029	5.13e-05	-0.819347	COLEC10	collectin subfamily member 10
8030789	5.13e-05	0.218936	SIGLEC7	sialic acid binding Ig like lectin 7
8064808	5.15e-05	-0.213765	SLC23A2	solute carrier family 23 member 2
8076056	5.16e-05	-0.216458	LOC400927-CSNK1E///CSNK1E	LOC400927-CSNK1E readthrough///casein kinase 1 epsilon
8088745	5.21e-05	-0.280452	FRMD4B	FERM domain containing 4B
7920697	5.21e-05	0.34526	GBA	glucosylceramidase beta
7951165	5.21e-05	-0.222884	PGR	progesterone receptor
8052438	5.21e-05	0.193273	LOC339803	uncharacterized LOC339803
8064766	5.23e-05	0.279004	RNF24	ring finger protein 24
8079407	5.24e-05	0.395888	CCRL2///CCRL2	C-C motif chemokine receptor like 2///C-C motif chemokine receptor like 2
7965040	5.3e-05	-0.472475	PHLDA1	pleckstrin homology like domain family A member 1
8149151	5.31e-05	-0.381127	LINC00965///LINC00965	long intergenic non-protein coding RNA 965///long intergenic non-protein coding RNA 965
8149214	5.31e-05	-0.381127	LINC00965///LINC00965	long intergenic non-protein coding RNA 965///long intergenic non-protein coding RNA 965
8108697	5.36e-05	-0.486531	PCDHB5	protocadherin beta 5
8178903	5.38e-05	-0.200538	RXRB	retinoid X receptor beta
8171493	5.39e-05	-0.266159	CTPS2	CTP synthase 2
7999317	5.43e-05	0.185411	TMEM186	transmembrane protein 186
8035506	5.47e-05	0.212267	CRLF1	cytokine receptor like factor 1
7904244	5.47e-05	0.133795	MAB21L3	mab-21 like 3
7978492	5.51e-05	0.190073	HEATR5A	HEAT repeat containing 5A
8062377	5.53e-05	-0.180791	SRC	SRC proto-oncogene, non-receptor tyrosine kinase
7952004	5.53e-05	-0.31409	SCN4B	sodium voltage-gated channel beta subunit 4
7917240	5.56e-05	0.194443	CTBS	chitobiase
8089544	5.62e-05	-1.18391	CCDC80	coiled-coil domain containing 80
7990400	5.64e-05	0.189682	ULK3	unc-51 like kinase 3
7902425	5.66e-05	0.521501	ST6GALNAC3	ST6 N-acetylgalactosaminide alpha-2,6-sialyltransferase 3
7938269	5.69e-05	-0.130724	TUB	tubby bipartite transcription factor
8037045	5.7e-05	0.225052	CEACAM4	carcinoembryonic antigen related cell adhesion molecule 4
8034034	5.73e-05	0.191656	KEAP1	kelch like ECH associated protein 1
8123637	5.73e-05	0.324951	HTATSF1P2	HIV-1 Tat specific factor 1 pseudogene 2
7972650	5.74e-05	-0.468405	FGF14	fibroblast growth factor 14
7980265	5.84e-05	0.292065	ACYP1	acylphosphatase 1
8109999	5.85e-05	0.200358	ERGIC1	endoplasmic reticulum-golgi intermediate compartment 1
8070389	5.86e-05	-0.188377	HMGN1	high mobility group nucleosome binding domain 1
7897745	5.86e-05	0.270572	AGTRAP///BRAF	angiotensin II receptor associated protein///B-Raf proto-oncogene, serine/threonine kinase
8139500	5.87e-05	0.285725	TNS3	tensin 3
8022711	5.87e-05	0.331037	DSC2	desmocollin 2
8087485	5.92e-05	-0.337379	UBA7	ubiquitin like modifier activating enzyme 7
8064245	5.94e-05	-0.234222	TCEA2	transcription elongation factor A2
8155665	5.95e-05	-0.476104	PGM5	phosphoglucomutase 5
7935707	5.97e-05	0.24685	CHUK	conserved helix-loop-helix ubiquitous kinase
8119918	5.98e-05	0.140208	C6orf223	chromosome 6 open reading frame 223
8111101	6e-05	-0.233651	ANKH	ANKH inorganic pyrophosphate transport regulator
8026024	6e-05	0.235649	ASNA1	arsA arsenite transporter, ATP-binding, homolog 1 (bacterial)
7926983	6e-05	-0.26713	CREM	cAMP responsive element modulator
8001337	6.03e-05	-0.177452	ZNF423	zinc finger protein 423
8085263	6.04e-05	0.20304	EMC3	ER membrane protein complex subunit 3
8098705	6.05e-05	0.263671	MTRF1L	mitochondrial translational release factor 1 like
8054227	6.09e-05	-0.253753	REV1	REV1, DNA directed polymerase
8017599	6.09e-05	0.25774	PECAM1	platelet and endothelial cell adhesion molecule 1
7922051	6.1e-05	0.314364	CREG1	cellular repressor of E1A stimulated genes 1
7910651	6.14e-05	0.220146	TBCE	tubulin folding cofactor E
8124889	6.17e-05	-0.128198	POU5F1P4///POU5F1P3///POU5F1B///POU5F1	POU class 5 homeobox 1 pseudogene 4///POU class 5 homeobox 1 pseudogene 3///POU class 5 homeobox 1B///POU class 5 homeobox 1
8179719	6.17e-05	-0.128198	POU5F1P4///POU5F1P3///POU5F1B///POU5F1	POU class 5 homeobox 1 pseudogene 4///POU class 5 homeobox 1 pseudogene 3///POU class 5 homeobox 1B///POU class 5 homeobox 1
7966213	6.18e-05	0.181469	MMAB	methylmalonic aciduria (cobalamin deficiency) cblB type
7901426	6.23e-05	-0.346191	ZFYVE9	zinc finger FYVE-type containing 9
8114083	6.23e-05	-0.192606	AFF4	AF4/FMR2 family member 4
8062326	6.25e-05	0.326934	TGIF2-C20orf24///C20orf24	TGIF2-C20orf24 readthrough///chromosome 20 open reading frame 24
8016552	6.25e-05	0.258532	PHB	prohibitin
7934731	6.29e-05	0.215534	C1D	C1D nuclear receptor corepressor
8149387	6.33e-05	0.308903	FAM86HP///FAM86B1///FAM86C1	family with sequence similarity 86, member A pseudogene///family with sequence similarity 86 member B1///family with sequence similarity 86 member C1
8169009	6.37e-05	-0.250853	BEX4	brain expressed X-linked 4
8021208	6.44e-05	0.308151	ME2	malic enzyme 2
7897663	6.45e-05	-0.141869	TARDBP	TAR DNA binding protein
8102532	6.47e-05	-0.567332	PDE5A	phosphodiesterase 5A
8155883	6.48e-05	0.193209	OSTF1	osteoclast stimulating factor 1
7936835	6.49e-05	-0.386103	CPXM2	carboxypeptidase X, M14 family member 2
8038967	6.52e-05	-0.292492	ZNF83	zinc finger protein 83
8171516	6.55e-05	-0.133935	RBBP7	RB binding protein 7, chromatin remodeling factor
8147228	6.56e-05	-0.170629	DECR1	2,4-dienoyl-CoA reductase 1, mitochondrial
8174985	6.59e-05	-0.308353	SMARCA1	SWI/SNF related, matrix associated, actin dependent regulator of chromatin, subfamily a, member 1
7958352	6.6e-05	-0.0868905	BTBD11	BTB domain containing 11
7976726	6.64e-05	-0.312171	EVL	Enah/Vasp-like
7928534	6.71e-05	-0.347251	C10orf11	chromosome 10 open reading frame 11
7989611	6.73e-05	0.222048	FAM96A	family with sequence similarity 96 member A
7966517	6.73e-05	-0.200144	HECTD4	HECT domain E3 ubiquitin protein ligase 4
7975482	6.73e-05	-0.381042	RGS6	regulator of G-protein signaling 6
8077970	6.82e-05	-0.375406	FBLN2	fibulin 2
8081343	6.83e-05	0.303857	TRMT10C	tRNA methyltransferase 10C, mitochondrial RNase P subunit
8050474	6.97e-05	-0.212141	NT5C1B-RDH14///RDH14	NT5C1B-RDH14 readthrough///retinol dehydrogenase 14 (all-trans/9-cis/11-cis)
8003553	6.97e-05	0.171885	CENPBD1	CENPB DNA-binding domain containing 1
8178470	7.01e-05	-0.117897	POU5F1P4///POU5F1P3///POU5F1B///POU5F1	POU class 5 homeobox 1 pseudogene 4///POU class 5 homeobox 1 pseudogene 3///POU class 5 homeobox 1B///POU class 5 homeobox 1
7986428	7.01e-05	-0.228147	LOC400464	ubiquitin conjugating enzyme E2 Q2 pseudogene
8123989	7.03e-05	-0.154913	RANBP9	RAN binding protein 9
7932796	7.08e-05	-0.306194	SVIL	supervillin
8129618	7.1e-05	0.771997	VNN1	vanin 1
8152764	7.15e-05	0.301528	MTSS1	metastasis suppressor 1
7917576	7.16e-05	-0.797866	GBP5	guanylate binding protein 5
8078905	7.18e-05	0.22247	RPSAP36///RPSAP19///RPSAP9///RPSAP58///RPSAP15///RPSAP52///RPSA	ribosomal protein SA pseudogene 36///ribosomal protein SA pseudogene 19///ribosomal protein SA pseudogene 9///ribosomal protein SA pseudogene 58///ribosomal protein SA pseudogene 15///ribosomal protein SA pseudogene 52///ribosomal protein SA
8089314	7.22e-05	0.366142	IFT57	intraflagellar transport 57
7989501	7.23e-05	-0.585482	CA12	carbonic anhydrase 12
7991860	7.23e-05	-0.13311	RAB11FIP3	RAB11 family interacting protein 3
7920128	7.23e-05	0.340061	S100A11	S100 calcium binding protein A11
8013243	7.24e-05	0.31933	SHMT1	serine hydroxymethyltransferase 1
8027932	7.27e-05	0.200277	COX6B1	cytochrome c oxidase subunit 6B1
7955063	7.28e-05	0.509622	TMEM106C	transmembrane protein 106C
8085000	7.29e-05	-0.154458	LRCH3	leucine rich repeats and calponin homology domain containing 3
8112615	7.3e-05	-0.482684	ENC1	ectodermal-neural cortex 1
7962689	7.33e-05	0.340099	VDR	vitamin D (1,25- dihydroxyvitamin D3) receptor
8149161	7.42e-05	-0.384269	LINC00965///LINC00965	long intergenic non-protein coding RNA 965///long intergenic non-protein coding RNA 965
8149210	7.42e-05	-0.384269	LINC00965///LINC00965	long intergenic non-protein coding RNA 965///long intergenic non-protein coding RNA 965
8087419	7.43e-05	-0.243403	AMT///AMT	aminomethyltransferase///aminomethyltransferase
7961755	7.43e-05	-0.130218	ST8SIA1	ST8 alpha-N-acetyl-neuraminide alpha-2,8-sialyltransferase 1
7980990	7.45e-05	0.248019	GON7	GON7, KEOPS complex subunit homolog
8166989	7.45e-05	-0.240719	KRBOX4	KRAB box domain containing 4
7948794	7.45e-05	-0.0993572	LRRN4CL	LRRN4 C-terminal like
7965423	7.51e-05	-0.300412	BTG1	BTG anti-proliferation factor 1
8017312	7.51e-05	-0.156762	MED13	mediator complex subunit 13
7942613	7.55e-05	0.25603	DGAT2	diacylglycerol O-acyltransferase 2
7896908	7.59e-05	0.135622	PUSL1	pseudouridylate synthase-like 1
8018774	7.59e-05	0.450575	ST6GALNAC1	ST6 N-acetylgalactosaminide alpha-2,6-sialyltransferase 1
7969861	7.59e-05	-0.885786	ITGBL1	integrin subunit beta like 1
8171373	7.59e-05	-0.226636	GEMIN8	gem nuclear organelle associated protein 8
8054217	7.66e-05	0.229757	TXNDC9	thioredoxin domain containing 9
7983512	7.67e-05	0.321915	SQRDL	sulfide quinone reductase-like (yeast)
7927108	7.69e-05	0.282134	BMS1	BMS1, ribosome biogenesis factor
8086799	7.76e-05	0.162124	CSPG5	chondroitin sulfate proteoglycan 5
8081676	7.76e-05	0.199671	GTPBP8	GTP binding protein 8 (putative)
8062844	7.78e-05	0.233143	TTPAL	alpha tocopherol transfer protein like
8037166	7.84e-05	-0.222865	ERF	ETS2 repressor factor
8123920	7.91e-05	-0.093479	ELOVL2	ELOVL fatty acid elongase 2
8106280	7.96e-05	0.395365	HMGCR	3-hydroxy-3-methylglutaryl-CoA reductase
7906878	7.98e-05	-0.328336	DDR2	discoidin domain receptor tyrosine kinase 2
7955348	8e-05	-0.529682	GPD1	glycerol-3-phosphate dehydrogenase 1
8068952	8.01e-05	0.160884	AGPAT3	1-acylglycerol-3-phosphate O-acyltransferase 3
7928855	8.06e-05	-0.280692	BMPR1A	bone morphogenetic protein receptor type 1A
8086810	8.13e-05	-0.182979	SMARCC1	SWI/SNF related, matrix associated, actin dependent regulator of chromatin subfamily c member 1
8170187	8.16e-05	-0.199487	CD40LG	CD40 ligand
8003249	8.18e-05	-0.261511	FBXO31	F-box protein 31
8053417	8.21e-05	0.490916	CAPG	capping actin protein, gelsolin like
8156506	8.25e-05	-0.223424	PTPDC1	protein tyrosine phosphatase domain containing 1
8097080	8.26e-05	-0.620594	SYNPO2	synaptopodin 2
8180111	8.26e-05	-0.19618	RXRB	retinoid X receptor beta
7919168	8.27e-05	0.223548	LOC100996724///PDE4DIP	phosphodiesterase 4D interacting protein-like///phosphodiesterase 4D interacting protein
7911056	8.29e-05	-0.149958	C1orf101	chromosome 1 open reading frame 101
8121502	8.32e-05	0.262473	GTF3C6	general transcription factor IIIC subunit 6
8102342	8.37e-05	0.412486	ELOVL6	ELOVL fatty acid elongase 6
8150014	8.38e-05	0.252772	INTS9	integrator complex subunit 9
7939595	8.38e-05	-0.285822	CRY2	cryptochrome circadian clock 2
7927955	8.41e-05	0.172299	KIF1BP	KIF1 binding protein
7939507	8.53e-05	-0.378439	ACCS	1-aminocyclopropane-1-carboxylate synthase homolog (inactive)
8087611	8.54e-05	0.313945	HYAL1	hyaluronoglucosaminidase 1
7905938	8.57e-05	0.376645	SLC50A1	solute carrier family 50 member 1
8086503	8.57e-05	-0.31113	ZDHHC3	zinc finger DHHC-type containing 3
8026541	8.59e-05	0.182418	FAM32A	family with sequence similarity 32 member A
7924603	8.61e-05	0.199872	LBR	lamin B receptor
8064415	8.62e-05	-0.432365	TMEM74B	transmembrane protein 74B
8047702	8.63e-05	-0.347751	ICOS	inducible T-cell costimulator
8130674	8.69e-05	-0.440404	PDE10A	phosphodiesterase 10A
8024623	8.73e-05	0.230653	NFIC	nuclear factor I C
8063078	8.77e-05	0.305505	CTSA	cathepsin A
8094184	8.78e-05	-0.48833	C1QTNF7	C1q and tumor necrosis factor related protein 7
7946041	8.82e-05	-0.467711	HBD	hemoglobin subunit delta
8088001	8.87e-05	0.155129	NEK4	NIMA related kinase 4
8029914	8.89e-05	0.198019	C5AR2	complement component 5a receptor 2
7995739	8.9e-05	-0.103362	GNAO1	G protein subunit alpha o1
7961540	8.92e-05	-0.486429	RERG	RAS like estrogen regulated growth inhibitor
8125748	8.94e-05	0.228665	LYPLA2	lysophospholipase II
7914563	8.94e-05	0.449552	YARS	tyrosyl-tRNA synthetase
8139250	9e-05	0.226304	URGCP-MRPS24///MRPS24	URGCP-MRPS24 readthrough///mitochondrial ribosomal protein S24
8080028	9.05e-05	-0.0928066	DOCK3	dedicator of cytokinesis 3
7959586	9.08e-05	0.167881	SNRNP35	small nuclear ribonucleoprotein U11/U12 subunit 35
7933842	9.1e-05	0.25512	TMEM26	transmembrane protein 26
8044440	9.13e-05	-0.133291	FBLN7	fibulin 7
7950042	9.14e-05	-0.367413	SHANK2	SH3 and multiple ankyrin repeat domains 2
8051814	9.17e-05	-0.337294	ZFP36L2	ZFP36 ring finger protein like 2
8015460	9.18e-05	0.28058	ACLY	ATP citrate lyase
8040278	9.21e-05	-0.218789	PQLC3	PQ loop repeat containing 3
8102800	9.24e-05	0.889244	SLC7A11	solute carrier family 7 member 11
7898833	9.25e-05	-0.15308	KDM1A	lysine demethylase 1A
7932243	9.35e-05	-0.326257	FAM171A1	family with sequence similarity 171 member A1
8123232	9.36e-05	0.117254	SLC22A1	solute carrier family 22 member 1
7959354	9.36e-05	-0.170571	BCL7A	BCL tumor suppressor 7A
8041553	9.37e-05	0.187538	GEMIN6	gem nuclear organelle associated protein 6
8000482	9.41e-05	0.302999	XPO6	exportin 6
7926403	9.42e-05	0.145839	TMEM236	transmembrane protein 236
7926445	9.42e-05	0.145839	TMEM236	transmembrane protein 236
7966996	9.43e-05	0.27126	RPLP0	ribosomal protein lateral stalk subunit P0
7993973	9.44e-05	-0.246027	POLR3E	RNA polymerase III subunit E
8159476	9.45e-05	-0.158363	TRAF2	TNF receptor associated factor 2
8053073	9.46e-05	-0.254188	SLC4A5	solute carrier family 4 member 5
8093878	9.49e-05	-0.292316	EVC	EvC ciliary complex subunit 1
7929247	9.54e-05	-0.131821	2021-03-05	membrane associated ring-CH-type finger 5
8095048	9.62e-05	-0.143877	FIP1L1	factor interacting with PAPOLA and CPSF1
8124742	9.63e-05	-0.225614	GNL1	G protein nucleolar 1 (putative)
7990657	9.64e-05	-0.214746	TBC1D2B	TBC1 domain family member 2B
8063177	9.75e-05	0.251302	SLC2A10	solute carrier family 2 member 10
8012558	9.89e-05	0.391291	PIK3R5	phosphoinositide-3-kinase regulatory subunit 5
8076077	9.9e-05	-0.183109	DDX17	DEAD-box helicase 17
7940191	9.9e-05	0.216344	STX3	syntaxin 3
8077833	9.93e-05	-0.234165	SLC6A1	solute carrier family 6 member 1
7959039	0.000101	-0.175723	FBXW8	F-box and WD repeat domain containing 8
8130962	0.000101	0.163668	PDCD2	programmed cell death 2
7970892	0.000102	-0.307885	N4BP2L1	NEDD4 binding protein 2 like 1
8166266	0.000102	-0.0988905	NHS	NHS actin remodeling regulator
8138067	0.000102	-0.244662	CYTH3	cytohesin 3
8106411	0.000102	0.16368	S100Z	S100 calcium binding protein Z
8116130	0.000102	0.381346	FAM153C///FAM153A///FAM153B	family with sequence similarity 153, member C///family with sequence similarity 153 member A///family with sequence similarity 153 member B
7936408	0.000102	0.240781	DCLRE1A	DNA cross-link repair 1A
8034974	0.000103	0.101774	EPHX3	epoxide hydrolase 3
8031176	0.000104	-0.217575	LENG8	leukocyte receptor cluster member 8
8180386	0.000104	0.317589	NME2	NME/NM23 nucleoside diphosphate kinase 2
7967117	0.000104	-0.230592	OASL	2'-5'-oligoadenylate synthetase like
8043791	0.000105	-0.248559	INPP4A	inositol polyphosphate-4-phosphatase type I A
8125463	0.000105	-0.383302	HLA-DQB2///HLA-DQB1	major histocompatibility complex, class II, DQ beta 2///major histocompatibility complex, class II, DQ beta 1
8083301	0.000105	0.0839201	TM4SF4	transmembrane 4 L six family member 4
7903457	0.000105	0.140936	PRMT6	protein arginine methyltransferase 6
8007803	0.000106	-0.174308	CRHR1-IT1	CRHR1 intronic transcript 1
8092035	0.000106	-0.146816	PHC3	polyhomeotic homolog 3
8101780	0.000106	-0.690329	HPGDS	hematopoietic prostaglandin D synthase
8077612	0.000106	-0.28441	ARPC4-TTLL3///TTLL3	ARPC4-TTLL3 readthrough///tubulin tyrosine ligase like 3
8086185	0.000106	0.275713	PLCD1	phospholipase C delta 1
7905355	0.000107	0.237249	TNFAIP8L2-SCNM1///SCNM1	TNFAIP8L2-SCNM1 readthrough///sodium channel modifier 1
7958414	0.000107	-0.165752	ISCU	iron-sulfur cluster assembly enzyme
7957551	0.000107	-0.557996	SOCS2	suppressor of cytokine signaling 2
8129418	0.000107	-0.236074	PTPRK	protein tyrosine phosphatase, receptor type K
8094719	0.000107	-0.282304	N4BP2	NEDD4 binding protein 2
7940253	0.000107	0.282414	MS4A6E	membrane spanning 4-domains A6E
8105340	0.000107	-0.616976	GZMA	granzyme A
7923332	0.000107	0.217415	TNNT2	troponin T2, cardiac type
7920852	0.000107	-0.177265	KIAA0907	KIAA0907
8174509	0.000107	0.167858	GNG5	G protein subunit gamma 5
8150428	0.000108	-0.216008	SFRP1	secreted frizzled related protein 1
8166230	0.000108	-0.285227	TXLNG	taxilin gamma
8101228	0.000108	-0.338248	CNOT6L	CCR4-NOT transcription complex subunit 6 like
7916969	0.000109	-0.2363	ZRANB2	zinc finger RANBP2-type containing 2
8112202	0.000109	-0.653701	PLK2	polo like kinase 2
8154512	0.000109	-0.168752	ADAMTSL1	ADAMTS like 1
8052399	0.00011	-0.173216	BCL11A	B-cell CLL/lymphoma 11A
7938652	0.00011	-0.132467	INSC	inscuteable homolog (Drosophila)
8089082	0.00011	-0.309848	DCBLD2	discoidin, CUB and LCCL domain containing 2
7928679	0.00011	-0.285243	PLAC9	placenta specific 9
7958784	0.000111	-0.323222	ALDH2	aldehyde dehydrogenase 2 family (mitochondrial)
8044849	0.000112	-0.215264	PTPN4	protein tyrosine phosphatase, non-receptor type 4
8018937	0.000112	-0.262114	USP36	ubiquitin specific peptidase 36
8167125	0.000113	-0.285244	USP11	ubiquitin specific peptidase 11
8009176	0.000114	0.159592	TACO1	translational activator of cytochrome c oxidase I
7949904	0.000114	0.289207	UNC93B1	unc-93 homolog B1 (C. elegans)
8140955	0.000114	-0.353281	CDK6	cyclin dependent kinase 6
8066038	0.000114	-0.281441	SLA2	Src like adaptor 2
8152079	0.000115	0.200834	PABPC1	poly(A) binding protein cytoplasmic 1
8058063	0.000115	-0.711759	RFTN2	raftlin family member 2
8149413	0.000115	-0.308715	DLC1	DLC1 Rho GTPase activating protein
8036890	0.000116	0.314191	PRX	periaxin
8142452	0.000116	0.507125	TFEC	transcription factor EC
7954717	0.000117	-0.347889	BICD1	BICD cargo adaptor 1
7950067	0.000117	0.573491	DHCR7	7-dehydrocholesterol reductase
8108981	0.000117	-0.274536	STK32A	serine/threonine kinase 32A
8011747	0.000117	0.236301	SLC25A11	solute carrier family 25 member 11
8118622	0.000118	-0.211844	HSD17B8	hydroxysteroid 17-beta dehydrogenase 8
8178234	0.000118	-0.211844	HSD17B8	hydroxysteroid 17-beta dehydrogenase 8
8179534	0.000118	-0.211844	HSD17B8	hydroxysteroid 17-beta dehydrogenase 8
8103630	0.000119	-0.316154	SH3RF1	SH3 domain containing ring finger 1
7929201	0.00012	-0.189119	BTAF1	B-TFIID TATA-box binding protein associated factor 1
7936115	0.00012	-0.291912	SH3PXD2A	SH3 and PX domains 2A
8178811	0.00012	-0.336126	LOC105369230///HLA-DRB6///HLA-DRB5///HLA-DRB4///HLA-DRB3///HLA-DRB1///LOC105369230///HLA-DRB5///HLA-DRB4///HLA-DRB3///HLA-DRB1///HLA-DQB1	HLA class II histocompatibility antigen, DRB1-7 beta chain///major histocompatibility complex, class II, DR beta 6 (pseudogene)///major histocompatibility complex, class II, DR beta 5///major histocompatibility complex, class II, DR beta 4///major histocompatibility complex, class II, DR beta 3///major histocompatibility complex, class II, DR beta 1///HLA class II histocompatibility antigen, DRB1…
8034202	0.000121	0.209919	RAB3D	RAB3D, member RAS oncogene family
8109507	0.000121	-0.760756	ITK	IL2 inducible T-cell kinase
8095539	0.000122	0.279225	UTP3	UTP3, small subunit processome component homolog (S. cerevisiae)
7944667	0.000123	0.37974	SORL1	sortilin related receptor 1
8121825	0.000123	-0.306127	RNF217	ring finger protein 217
8056716	0.000123	0.217409	METTL5	methyltransferase like 5
7975889	0.000124	-0.344209	VASH1	vasohibin 1
7923141	0.000125	-0.260105	DENND1B	DENN domain containing 1B
8060734	0.000126	0.203398	MIR103A2	microRNA 103a-2
7959623	0.000126	0.262133	GTF2H3	general transcription factor IIH subunit 3
8174313	0.000126	-0.198724	MORC4///MORC4	MORC family CW-type zinc finger 4///MORC family CW-type zinc finger 4
7924499	0.000126	0.303537	TLR5	toll like receptor 5
8167749	0.000126	-0.23943	FAM156B///FAM156A	family with sequence similarity 156 member B///family with sequence similarity 156 member A
7963024	0.000127	-0.213463	LMBR1L	limb development membrane protein 1 like
7950307	0.000127	0.502168	UCP2	uncoupling protein 2
7940441	0.000128	0.109087	PGA4///PGA3///PGA5	pepsinogen 4, group I (pepsinogen A)///pepsinogen 3, group I (pepsinogen A)///pepsinogen 5, group I (pepsinogen A)
8103206	0.000128	-0.271167	FBXW7	F-box and WD repeat domain containing 7
7946742	0.000129	0.271895	CYP2R1	cytochrome P450 family 2 subfamily R member 1
8175052	0.000129	0.252034	AIFM1	apoptosis inducing factor, mitochondria associated 1
8180387	0.000129	0.333718	NME2	NME/NM23 nucleoside diphosphate kinase 2
8058390	0.000129	0.260765	RAPH1	Ras association (RalGDS/AF-6) and pleckstrin homology domains 1
8074274	0.00013	-0.125713	MICAL3	microtubule associated monooxygenase, calponin and LIM domain containing 3
7977127	0.000132	-0.186176	KLC1	kinesin light chain 1
7943398	0.000132	-0.181556	YAP1	Yes associated protein 1
7897322	0.000134	-0.189365	PHF13	PHD finger protein 13
8023481	0.000135	0.234911	NARS	asparaginyl-tRNA synthetase
7976200	0.000136	0.126452	CALM1	calmodulin 1
8085026	0.000136	-0.148829	RPL35A	ribosomal protein L35a
8109750	0.000136	0.279336	RPLP0	ribosomal protein lateral stalk subunit P0
8118661	0.000136	0.243024	PFDN6	prefoldin subunit 6
8178270	0.000136	0.243024	PFDN6	prefoldin subunit 6
8179559	0.000136	0.243024	PFDN6	prefoldin subunit 6
7915032	0.000136	0.226034	RSPO1	R-spondin 1
8135625	0.000137	0.227533	CAPZA2	capping actin protein of muscle Z-line alpha subunit 2
8122744	0.000137	-0.087815	IYD	iodotyrosine deiodinase
7977841	0.000137	0.259287	HAUS4	HAUS augmin like complex subunit 4
7896822	0.000138	-0.229867	AGRN	agrin
8007302	0.000138	0.270062	TUBG1	tubulin gamma 1
7964021	0.000138	0.177868	RNF41	ring finger protein 41
7906330	0.000139	0.151614	CD1D	CD1d molecule
7981951	0.000139	-0.326405	SNORD116-6///SNORD116-2	small nucleolar RNA, C/D box 116-6///small nucleolar RNA, C/D box 116-2
8138547	0.000139	-0.157387	C4orf46///TOMM7	chromosome 4 open reading frame 46///translocase of outer mitochondrial membrane 7
7932069	0.00014	0.290055	NUDT5	nudix hydrolase 5
8096959	0.00014	-0.357639	ANK2	ankyrin 2, neuronal
7897482	0.000141	0.253826	PIK3CD	phosphatidylinositol-4,5-bisphosphate 3-kinase catalytic subunit delta
7967900	0.000141	-0.174108	ZMYM2	zinc finger MYM-type containing 2
8016168	0.000141	0.130427	PLCD3	phospholipase C delta 3
8061919	0.000141	-0.156136	CBFA2T2	CBFA2/RUNX1 translocation partner 2
8155148	0.000141	-0.175667	TMEM8B	transmembrane protein 8B
8022612	0.000142	-0.607817	ZNF521	zinc finger protein 521
7955055	0.000142	0.206501	SLC48A1	solute carrier family 48 member 1
8005857	0.000142	0.264261	TMEM199///TMEM199	transmembrane protein 199///transmembrane protein 199
8020149	0.000142	0.209824	NAPG	NSF attachment protein gamma
8096781	0.000143	-0.143534	SEC24B	SEC24 homolog B, COPII coat complex component
8132347	0.000143	0.377869	GPR141	G protein-coupled receptor 141
8167449	0.000144	0.299999	PLP2	proteolipid protein 2
8115147	0.000145	-0.332938	CD74///ROS1	CD74 molecule///ROS proto-oncogene 1, receptor tyrosine kinase
8171435	0.000145	0.463248	PIR-FIGF///PIR	PIR-FIGF readthrough///pirin
8066303	0.000145	-0.246135	CHD6	chromodomain helicase DNA binding protein 6
8143733	0.000146	-0.245487	ZNF767P	zinc finger family member 767, pseudogene
8006229	0.000146	0.253681	RNF135	ring finger protein 135
7950731	0.000146	-0.323896	PRCP	prolylcarboxypeptidase
7940431	0.000147	0.109417	PGA4///PGA3///PGA5	pepsinogen 4, group I (pepsinogen A)///pepsinogen 3, group I (pepsinogen A)///pepsinogen 5, group I (pepsinogen A)
8163149	0.000148	-0.333669	PTPN3	protein tyrosine phosphatase, non-receptor type 3
8149365	0.000149	0.257234	FAM86JP///FAM86HP///FAM86DP///FAM86B2///FAM86FP///FAM86C2P///FAM86B3P///EEF2KMT///FAM86B1///FAM86C1	family with sequence similarity 86, member A pseudogene///family with sequence similarity 86, member A pseudogene///family with sequence similarity 86, member D, pseudogene///family with sequence similarity 86 member B2///family with sequence similarity 86, member A pseudogene///family with sequence similarity 86, member A pseudogene///family with sequence similarity 86, member A pseudogene///euk…
8126066	0.000149	-0.223744	MTCH1	mitochondrial carrier 1
7928645	0.000149	0.0837193	NUTM2B///NUTM2D///NUTM2A///NUTM2G///NUTM2F	NUT family member 2B///NUT family member 2D///NUT family member 2A///NUT family member 2G///NUT family member 2F
8050702	0.00015	0.270915	TP53I3	tumor protein p53 inducible protein 3
8037298	0.00015	0.646346	CD177	CD177 molecule
8005166	0.00015	-0.161046	UBB	ubiquitin B
8119000	0.000151	0.212476	MAPK14	mitogen-activated protein kinase 14
8094968	0.000151	-0.0952435	ZAR1	zygote arrest 1
7941214	0.000151	0.2212	POLA2	DNA polymerase alpha 2, accessory subunit
8048234	0.000151	0.148977	ARPC2	actin related protein 2/3 complex subunit 2
7947425	0.000152	0.215918	CD59	CD59 molecule
8083749	0.000152	0.253127	PPM1L	protein phosphatase, Mg2+/Mn2+ dependent 1L
7951614	0.000153	-0.188395	PPP2R1B	protein phosphatase 2 scaffold subunit Abeta
8088550	0.000154	-0.446789	PRICKLE2	prickle planar cell polarity protein 2
7969651	0.000154	0.279653	DNAJC3	DnaJ heat shock protein family (Hsp40) member C3
7943263	0.000156	-0.253879	AMOTL1	angiomotin like 1
8170390	0.000156	-0.261729	IDS	iduronate 2-sulfatase
8088602	0.000156	-0.337285	MAGI1	membrane associated guanylate kinase, WW and PDZ domain containing 1
7996947	0.000156	0.141445	CYB5B	cytochrome b5 type B
8076563	0.000156	0.153339	MCAT	malonyl-CoA-acyl carrier protein transacylase
7951363	0.000157	-0.296894	CASP12	caspase 12 (gene/pseudogene)
8160138	0.000157	-0.287767	NFIB	nuclear factor I B
8059477	0.000159	-0.252406	COL4A4	collagen type IV alpha 4 chain
8122982	0.00016	-0.33903	ZDHHC14	zinc finger DHHC-type containing 14
7997414	0.00016	-0.181404	GAN	gigaxonin
8059067	0.00016	-0.112172	IHH	indian hedgehog
8049016	0.00016	0.244865	PSMD1	proteasome 26S subunit, non-ATPase 1
7914075	0.000161	0.932385	FCN3	ficolin 3
8012856	0.000161	0.222122	ELAC2	elaC ribonuclease Z 2
8042801	0.000162	0.139226	DGUOK	deoxyguanosine kinase
8079021	0.000162	-0.184194	CTNNB1	catenin beta 1
8104378	0.000163	-0.221653	PAPD7	poly(A) RNA polymerase D7, non-canonical
8179221	0.000163	0.380081	DPCR1	diffuse panbronchiolitis critical region 1
7925954	0.000163	-0.324078	NET1	neuroepithelial cell transforming 1
8137964	0.000163	0.12494	FBXL18	F-box and leucine rich repeat protein 18
8055377	0.000163	-0.135896	ZRANB3	zinc finger RANBP2-type containing 3
8180309	0.000163	0.589805	ST6GALNAC3	ST6 N-acetylgalactosaminide alpha-2,6-sialyltransferase 3
8151686	0.000163	-0.216745	MMP16	matrix metallopeptidase 16
8176191	0.000164	-0.205238	HMGN1	high mobility group nucleosome binding domain 1
8143471	0.000165	0.575453	CLEC5A	C-type lectin domain family 5 member A
8095139	0.000165	0.323666	SRD5A3	steroid 5 alpha-reductase 3
7950669	0.000167	0.201228	KCTD21	potassium channel tetramerization domain containing 21
7996081	0.000167	0.45567	ADGRG1	adhesion G protein-coupled receptor G1
8048995	0.000167	-0.440761	ITM2C	integral membrane protein 2C
8006634	0.000168	0.433738	PIGW	phosphatidylinositol glycan anchor biosynthesis class W
8027805	0.00017	0.196807	USF2	upstream transcription factor 2, c-fos interacting
8077376	0.00017	-0.292432	ITPR1	inositol 1,4,5-trisphosphate receptor type 1
7903935	0.00017	-1.36579	CHIAP2	chitinase, acidic pseudogene 2
7941621	0.000171	0.335508	DPP3	dipeptidyl peptidase 3
8146122	0.000172	0.166829	GOLGA7	golgin A7
8061186	0.000174	0.26122	SEC23B	Sec23 homolog B, coat complex II component
7897774	0.000174	0.22287	CLCN6	chloride voltage-gated channel 6
8180392	0.000175	0.316174	TIMM8B	translocase of inner mitochondrial membrane 8 homolog B
8027566	0.000175	0.189285	CEBPG	CCAAT/enhancer binding protein gamma
7978628	0.000176	0.202657	PPP2R3C	protein phosphatase 2 regulatory subunit B''gamma
8180312	0.000176	-0.171666	SKP1	S-phase kinase-associated protein 1
8073470	0.000176	0.200234	C22orf46	chromosome 22 open reading frame 46
8067978	0.000176	0.117894	PPIAP30///PPIAL4C///PPIAL4A///PPIAL4G///PPIA	peptidylprolyl isomerase A pseudogene 30///peptidylprolyl isomerase A like 4C///peptidylprolyl isomerase A like 4A///peptidylprolyl isomerase A like 4G///peptidylprolyl isomerase A
7951734	0.000176	0.159095	ZW10	zw10 kinetochore protein
8104838	0.000176	0.199439	DNAJC21	DnaJ heat shock protein family (Hsp40) member C21
7988687	0.000177	-0.30041	GABPB1	GA binding protein transcription factor beta subunit 1
7977507	0.000179	-0.472131	RPPH1	ribonuclease P RNA component H1
8055672	0.000179	0.239556	MMADHC	methylmalonic aciduria and homocystinuria, cblD type
8051589	0.000179	-0.216082	ATL2	atlastin GTPase 2
7973694	0.000179	0.077544	LTB4R2///LTB4R	leukotriene B4 receptor 2///leukotriene B4 receptor
7980720	0.00018	-0.262162	TTC7B	tetratricopeptide repeat domain 7B
8058428	0.00018	0.122846	NDUFS1	NADH:ubiquinone oxidoreductase core subunit S1
8094228	0.00018	0.292984	BST1	bone marrow stromal cell antigen 1
8173503	0.00018	0.150024	RGAG4	retrotransposon gag domain containing 4
8121861	0.000182	-0.354655	NCOA7	nuclear receptor coactivator 7
8134091	0.000182	0.230579	CLDN12	claudin 12
8098214	0.000182	-0.801436	TLL1	tolloid like 1
8068761	0.000184	-0.359457	ABCG1	ATP binding cassette subfamily G member 1
8124134	0.000184	0.221212	TPMT	thiopurine S-methyltransferase
7902541	0.000185	-0.856627	IFI44L	interferon induced protein 44 like
7960158	0.000185	-0.239033	ZNF10	zinc finger protein 10
8060339	0.000186	0.228006	NRSN2	neurensin 2
8132369	0.000187	0.237288	EPDR1	ependymin related 1
8111203	0.000187	0.0967719	LOC285696	uncharacterized LOC285696
8093539	0.000189	-0.169273	WHSC1	Wolf-Hirschhorn syndrome candidate 1
7905349	0.000189	0.156352	TNFAIP8L2	TNF alpha induced protein 8 like 2
8057990	0.00019	-0.371934	ANKRD44	ankyrin repeat domain 44
8041061	0.000191	0.125545	PLB1	phospholipase B1
7975292	0.000191	-0.214011	RAD51B	RAD51 paralog B
8124798	0.000191	0.258119	LOC107987457///PPP1R18	phostensin-like///protein phosphatase 1 regulatory subunit 18
8008588	0.000192	-0.66049	HLF	HLF, PAR bZIP transcription factor
7899244	0.000192	0.227106	PIGV	phosphatidylinositol glycan anchor biosynthesis class V
8115261	0.000192	0.288897	CCDC69	coiled-coil domain containing 69
8006392	0.000193	0.234093	PSMD11	proteasome 26S subunit, non-ATPase 11
8099967	0.000193	0.214338	RBM47	RNA binding motif protein 47
8176655	0.000194	-0.123185	NLGN4Y	neuroligin 4, Y-linked
7945344	0.000194	0.374669	LOC729737///LINC01002	uncharacterized LOC729737///long intergenic non-protein coding RNA 1002
7901804	0.000194	-0.323993	PATJ	PATJ, crumbs cell polarity complex component
8032418	0.000194	0.256012	AP3D1	adaptor related protein complex 3 delta 1 subunit
8005483	0.000194	0.0868597	CDRT1///FBXW10	CMT1A duplicated region transcript 1///F-box and WD repeat domain containing 10
7914184	0.000194	0.215072	PTAFR	platelet activating factor receptor
8065510	0.000195	0.174116	NANP	N-acetylneuraminic acid phosphatase
7971461	0.000195	0.340006	LCP1	lymphocyte cytosolic protein 1
8030914	0.000196	-0.154173	ZNF610	zinc finger protein 610
7973158	0.000197	-0.200234	ARHGEF40	Rho guanine nucleotide exchange factor 40
8146198	0.000197	-0.241216	POLB	DNA polymerase beta
8140686	0.000198	-0.760699	SEMA3D	semaphorin 3D
7975459	0.000198	-0.235778	SIPA1L1	signal induced proliferation associated 1 like 1
8142981	0.0002	0.433317	PODXL	podocalyxin like
7923562	0.0002	1.07529	CHIT1	chitinase 1
7931683	0.000201	-0.186179	DIP2C	disco interacting protein 2 homolog C
7934326	0.000202	0.189209	MRPS16	mitochondrial ribosomal protein S16
8144410	0.000202	-0.360455	LINC00965///LINC00965	long intergenic non-protein coding RNA 965///long intergenic non-protein coding RNA 965
8144488	0.000203	-0.419917	LINC00965///LINC00965	long intergenic non-protein coding RNA 965///long intergenic non-protein coding RNA 965
7947867	0.000203	0.20853	PSMC3	proteasome 26S subunit, ATPase 3
7999279	0.000204	0.156213	NAGPA	N-acetylglucosamine-1-phosphodiester alpha-N-acetylglucosaminidase
8108370	0.000205	-0.959596	EGR1	early growth response 1
7931226	0.000206	-0.202164	ZRANB1	zinc finger RANBP2-type containing 1
8085350	0.000206	-0.237482	TAMM41	TAM41 mitochondrial translocator assembly and maintenance homolog
8098423	0.000207	0.129237	NEIL3	nei like DNA glycosylase 3
8111941	0.000207	0.489973	HMGCS1	3-hydroxy-3-methylglutaryl-CoA synthase 1
8150364	0.000207	0.280884	TM2D2	TM2 domain containing 2
8143270	0.000207	-0.206814	ZC3HAV1L	zinc finger CCCH-type containing, antiviral 1 like
7946071	0.00021	-0.0844527	OR51B5	olfactory receptor family 51 subfamily B member 5
8019010	0.00021	0.0782739	CBX8	chromobox 8
8009040	0.000212	-0.394885	MRC2	mannose receptor C type 2
8140814	0.000212	0.268344	SLC25A40	solute carrier family 25 member 40
7909027	0.000212	-0.269992	NFASC	neurofascin
8080714	0.000213	-0.345516	FLNB	filamin B
7931873	0.000214	0.184006	GDI2	GDP dissociation inhibitor 2
8104592	0.000214	-0.231211	FBXL7	F-box and leucine rich repeat protein 7
7960529	0.000214	0.376044	SCNN1A	sodium channel epithelial 1 alpha subunit
7909188	0.000214	0.196115	IKBKE	inhibitor of kappa light polypeptide gene enhancer in B-cells, kinase epsilon
8120883	0.000215	-0.220374	DOPEY1	dopey family member 1
7950990	0.000215	0.305005	SLC36A4	solute carrier family 36 member 4
7918426	0.000215	-0.36925	SLC16A4	solute carrier family 16 member 4
7935027	0.000215	0.247692	IDE	insulin degrading enzyme
8153935	0.000215	0.236227	ZNF252P	zinc finger protein 252, pseudogene
7994756	0.000216	0.218984	PPP4C	protein phosphatase 4 catalytic subunit
8026198	0.000216	-0.121521	ZSWIM4	zinc finger SWIM-type containing 4
7973105	0.000216	0.377188	RNASE3	ribonuclease A family member 3
7908459	0.000216	-0.477047	CFH	complement factor H
8078834	0.000217	-0.257893	WDR48	WD repeat domain 48
7976000	0.000219	0.150191	ADCK1	aarF domain containing kinase 1
8001564	0.00022	-0.356404	DOK4	docking protein 4
8150318	0.00022	-0.320415	FGFR1	fibroblast growth factor receptor 1
7915516	0.000222	0.190494	MED8	mediator complex subunit 8
8005959	0.000222	0.104406	NEK8	NIMA related kinase 8
8066009	0.000223	-0.145779	RBM39	RNA binding motif protein 39
8033969	0.000223	0.138765	RAVER1	ribonucleoprotein, PTB binding 1
8022145	0.000224	-0.24827	L3MBTL4	l(3)mbt-like 4 (Drosophila)
8129974	0.000224	0.248503	FUCA2	fucosidase, alpha-L- 2, plasma
8044353	0.000224	-0.6158	ACOXL	acyl-CoA oxidase-like
7995128	0.000225	0.623687	ITGAX	integrin subunit alpha X
7973377	0.000225	0.189661	BCL2L2-PABPN1///BCL2L2	BCL2L2-PABPN1 readthrough///BCL2 like 2
8167835	0.000225	-0.155666	TRO	trophinin
8035612	0.000226	0.13344	MEF2B///BORCS8///BORCS8-MEF2B	myocyte enhancer factor 2B///BLOC-1 related complex subunit 8///BORCS8-MEF2B readthrough
7955787	0.000226	0.13304	SP1	Sp1 transcription factor
8147548	0.000226	0.242202	POP1	POP1 homolog, ribonuclease P/MRP subunit
8134318	0.000226	-0.236703	CASD1	CAS1 domain containing 1
8096411	0.000227	0.194227	TIGD2	tigger transposable element derived 2
7948167	0.000228	-0.604739	APLNR	apelin receptor
8021528	0.000228	0.149629	TNFRSF11A	TNF receptor superfamily member 11a
8160981	0.00023	0.205286	FAM214B	family with sequence similarity 214 member B
8078916	0.000231	0.308684	SNORA6	small nucleolar RNA, H/ACA box 6
8059852	0.000232	0.159896	MSL3P1	male-specific lethal 3 homolog (Drosophila) pseudogene 1
8107270	0.000233	-0.0992384	TSLP	thymic stromal lymphopoietin
8036304	0.000233	-0.164239	ZFP14	ZFP14 zinc finger protein
8029065	0.000234	0.289655	BCKDHA	branched chain keto acid dehydrogenase E1, alpha polypeptide
8099259	0.000234	-0.241781	AFAP1	actin filament associated protein 1
8105579	0.000235	-0.272155	LRRC70	leucine rich repeat containing 70
7920000	0.000236	-0.175586	POGZ	pogo transposable element with ZNF domain
8149574	0.000236	-0.40571	CSGALNACT1	chondroitin sulfate N-acetylgalactosaminyltransferase 1
8178346	0.000236	-0.212112	GNL1	G protein nucleolar 1 (putative)
8050060	0.00024	0.17572	TSSC1	tumor suppressing subtransferable candidate 1
7976189	0.00024	0.1896	PSMC1	proteasome 26S subunit, ATPase 1
8072645	0.000241	0.194563	HMGXB4	HMG-box containing 4
7936661	0.000241	0.196482	PRDX3	peroxiredoxin 3
8140730	0.000243	-0.297548	TMEM243	transmembrane protein 243
7966315	0.000243	0.200817	ARPC3	actin related protein 2/3 complex subunit 3
8173551	0.000244	-0.169059	PHKA1	phosphorylase kinase regulatory subunit alpha 1
8113800	0.000244	0.106859	FBN2	fibrillin 2
8173349	0.000245	-0.199726	AWAT2	acyl-CoA wax alcohol acyltransferase 2
7941179	0.000245	0.254424	CAPN1	calpain 1
8126784	0.000247	0.940522	PLA2G7	phospholipase A2 group VII
8149153	0.000248	-0.368849	LINC00965///LINC00965	long intergenic non-protein coding RNA 965///long intergenic non-protein coding RNA 965
8149157	0.000248	-0.368849	LINC00965///LINC00965	long intergenic non-protein coding RNA 965///long intergenic non-protein coding RNA 965
7903032	0.000249	-0.220052	MTF2	metal response element binding transcription factor 2
8110417	0.000249	0.327065	FAM153C///FAM153A///FAM153B	family with sequence similarity 153, member C///family with sequence similarity 153 member A///family with sequence similarity 153 member B
7953211	0.000249	0.345699	TIGAR	TP53 induced glycolysis regulatory phosphatase
8007483	0.00025	0.333858	TMEM106A	transmembrane protein 106A
7990582	0.000251	-0.272278	SCAPER	S-phase cyclin A associated protein in the ER
8165156	0.000251	0.197228	SDCCAG3	serologically defined colon cancer antigen 3
8080980	0.000252	-0.188997	EBLN2	endogenous Bornavirus-like nucleoprotein 2
7950162	0.000253	-0.445401	PDE2A	phosphodiesterase 2A
8013923	0.000253	0.197481	GIT1	GIT ArfGAP 1
8120602	0.000253	-0.301018	OGFRL1	opioid growth factor receptor like 1
8083941	0.000253	0.315134	ECT2	epithelial cell transforming 2
8073379	0.000256	0.21505	L3MBTL2	L3MBTL2 polycomb repressive complex 1 subunit
7906486	0.000256	0.68942	SLAMF8	SLAM family member 8
8015323	0.000257	0.112875	KRT13	keratin 13
8156523	0.000258	0.261155	MIRLET7D	microRNA let-7d
8110562	0.00026	-0.146706	MAML1///LTC4S	mastermind like transcriptional coactivator 1///leukotriene C4 synthase
8117458	0.00026	-0.430584	BTN3A1	butyrophilin subfamily 3 member A1
8060854	0.000261	-0.50016	PLCB1	phospholipase C beta 1
8116484	0.000261	0.284248	MGAT1	mannosyl (alpha-1,3-)-glycoprotein beta-1,2-N-acetylglucosaminyltransferase
7946986	0.000262	0.154961	SAA2///SAA1	serum amyloid A2///serum amyloid A1
8114050	0.000263	-0.230635	2021-09-08	septin 8
8110755	0.000266	-0.316948	SLC12A7	solute carrier family 12 member 7
8146500	0.000266	0.452525	LYN	LYN proto-oncogene, Src family tyrosine kinase
8078270	0.000267	-0.188607	RPL15	ribosomal protein L15
8135277	0.000267	-0.136026	KMT2E	lysine methyltransferase 2E
8030991	0.000267	0.195088	TPM3P9	tropomyosin 3 pseudogene 9
8174338	0.000268	-0.133267	MORC4	MORC family CW-type zinc finger 4
8166730	0.000268	0.520233	CYBB	cytochrome b-245 beta chain
8101992	0.000269	0.376907	SLC39A8	solute carrier family 39 member 8
7976333	0.000269	0.186017	TMEM251	transmembrane protein 251
7976810	0.000269	-0.406363	SNORD113-3	small nucleolar RNA, C/D box 113-3
7988077	0.00027	0.228708	LCMT2	leucine carboxyl methyltransferase 2
8133690	0.00027	0.283781	MDH2	malate dehydrogenase 2
7923907	0.00027	0.155983	IL10	interleukin 10
8110437	0.000271	0.177464	RMND5B	required for meiotic nuclear division 5 homolog B
7981824	0.000271	0.18013	CYFIP1	cytoplasmic FMR1 interacting protein 1
7927146	0.000274	0.214207	CSGALNACT2	chondroitin sulfate N-acetylgalactosaminyltransferase 2
7968976	0.000274	-0.361522	LRCH1	leucine rich repeats and calponin homology domain containing 1
7908917	0.000276	-0.496651	BTG2	BTG anti-proliferation factor 2
8161945	0.000277	-0.411552	RASEF	RAS and EF-hand domain containing
8085531	0.000277	0.24697	MRPS25	mitochondrial ribosomal protein S25
7902822	0.000278	-0.21801	PKN2	protein kinase N2
8011774	0.000278	0.177884	CAMTA2	calmodulin binding transcription activator 2
7926170	0.000279	0.243749	DHTKD1	dehydrogenase E1 and transketolase domain containing 1
8145532	0.00028	-0.32456	EPHX2	epoxide hydrolase 2
8036707	0.000281	0.0850581	LRFN1	leucine rich repeat and fibronectin type III domain containing 1
7971620	0.000281	0.151038	KPNA3	karyopherin subunit alpha 3
8104680	0.000282	0.18092	C5orf22	chromosome 5 open reading frame 22
7915682	0.000282	-0.209739	ZSWIM5	zinc finger SWIM-type containing 5
8080923	0.000283	0.184016	PSMC1	proteasome 26S subunit, ATPase 1
8043474	0.000283	-0.905498	IGKC	immunoglobulin kappa constant
8014749	0.000283	0.161353	RPL23	ribosomal protein L23
8157125	0.000284	0.154578	RAD23B	RAD23 homolog B, nucleotide excision repair protein
8172333	0.000285	0.330363	CFP	complement factor properdin
8180003	0.000286	-0.329217	LOC105369230///HLA-DRB6///HLA-DRB5///HLA-DRB4///HLA-DRB3///HLA-DRB1///LOC105369230///HLA-DRB5///HLA-DRB4///HLA-DRB3///HLA-DRB1///HLA-DQB1	HLA class II histocompatibility antigen, DRB1-7 beta chain///major histocompatibility complex, class II, DR beta 6 (pseudogene)///major histocompatibility complex, class II, DR beta 5///major histocompatibility complex, class II, DR beta 4///major histocompatibility complex, class II, DR beta 3///major histocompatibility complex, class II, DR beta 1///HLA class II histocompatibility antigen, DRB1…
8022404	0.000286	-0.189886	FAM210A	family with sequence similarity 210 member A
7971124	0.000288	0.202024	UFM1	ubiquitin fold modifier 1
8175647	0.000288	-0.148564	CD99L2	CD99 molecule like 2
8135512	0.000289	-0.197732	ZNF277	zinc finger protein 277
8149218	0.000289	-0.359976	LINC00965///LINC00965	long intergenic non-protein coding RNA 965///long intergenic non-protein coding RNA 965
8149220	0.000289	-0.359976	LINC00965///LINC00965	long intergenic non-protein coding RNA 965///long intergenic non-protein coding RNA 965
8149222	0.000289	-0.359976	LINC00965///LINC00965	long intergenic non-protein coding RNA 965///long intergenic non-protein coding RNA 965
8149224	0.000289	-0.359976	LINC00965///LINC00965	long intergenic non-protein coding RNA 965///long intergenic non-protein coding RNA 965
8149226	0.000289	-0.359976	LINC00965///LINC00965	long intergenic non-protein coding RNA 965///long intergenic non-protein coding RNA 965
7945875	0.00029	0.28009	FAM86JP///FAM86HP///FAM86FP///FAM86C2P///EEF2KMT///FAM86B1///FAM86C1	family with sequence similarity 86, member A pseudogene///family with sequence similarity 86, member A pseudogene///family with sequence similarity 86, member A pseudogene///family with sequence similarity 86, member A pseudogene///eukaryotic elongation factor 2 lysine methyltransferase///family with sequence similarity 86 member B1///family with sequence similarity 86 member C1
8146533	0.00029	-0.157184	FAM110B	family with sequence similarity 110 member B
8069135	0.000291	-0.128629	TSPEAR-AS2	TSPEAR antisense RNA 2
8110158	0.000291	-0.109089	ARL10	ADP ribosylation factor like GTPase 10
8068422	0.000292	0.219396	DOPEY2	dopey family member 2
8141241	0.000293	-0.261015	SMURF1	SMAD specific E3 ubiquitin protein ligase 1
8042637	0.000294	0.486966	DYSF	dysferlin
7948912	0.000294	0.228165	CHRM1	cholinergic receptor muscarinic 1
8060330	0.000294	0.0912483	ZCCHC3	zinc finger CCHC-type containing 3
7918913	0.000295	-0.333184	IGSF3	immunoglobulin superfamily member 3
8075635	0.000295	0.622185	TIMP3	TIMP metallopeptidase inhibitor 3
8040142	0.000296	0.199315	CPSF3	cleavage and polyadenylation specific factor 3
7928119	0.000297	0.216506	EIF4EBP2	eukaryotic translation initiation factor 4E binding protein 2
7977820	0.000297	0.27787	PRMT5	protein arginine methyltransferase 5
8009227	0.000297	0.185044	PSMC5	proteasome 26S subunit, ATPase 5
8101945	0.000299	0.212357	H2AFZ	H2A histone family member Z
8066489	0.000301	0.220467	WFDC12	WAP four-disulfide core domain 12
8039257	0.000301	0.460776	LAIR1	leukocyte associated immunoglobulin like receptor 1
8097064	0.000301	0.322797	LOC100134822///LINC00266-1///PCMTD2	uncharacterized LOC100134822///long intergenic non-protein coding RNA 266-1///protein-L-isoaspartate (D-aspartate) O-methyltransferase domain containing 2
8036808	0.000302	0.165481	PRR13	proline rich 13
7920492	0.000304	0.141991	C1orf43///C1orf43	chromosome 1 open reading frame 43///chromosome 1 open reading frame 43
8017235	0.000305	-0.179829	APPBP2	amyloid beta precursor protein binding protein 2
7971820	0.000305	-0.16602	VPS36	vacuolar protein sorting 36 homolog
8119169	0.000305	-0.218258	TBC1D22B	TBC1 domain family member 22B
8042503	0.000305	0.530295	MXD1	MAX dimerization protein 1
8008900	0.000306	0.499081	CA4	carbonic anhydrase 4
8027819	0.000307	0.171515	HAMP	hepcidin antimicrobial peptide
8016789	0.000307	-0.269863	MBTD1	mbt domain containing 1
8070563	0.000308	0.236589	UMODL1-AS1	UMODL1 antisense RNA 1
8005736	0.000309	-0.14057	UBBP4	ubiquitin B pseudogene 4
8155946	0.000309	-0.269502	VPS13A	vacuolar protein sorting 13 homolog A
8116051	0.00031	-0.190359	DBN1	drebrin 1
8105899	0.00031	0.300175	MARVELD2	MARVEL domain containing 2
8177498	0.00031	0.300175	MARVELD2	MARVEL domain containing 2
7915286	0.000313	0.24611	PPT1	palmitoyl-protein thioesterase 1
8056005	0.000314	-0.156496	ACVR1	activin A receptor type 1
8106479	0.000315	-0.227388	SCAMP1	secretory carrier membrane protein 1
8059969	0.000318	-0.153105	ILKAP	ILK associated serine/threonine phosphatase
7998585	0.000318	0.20622	MRPS34	mitochondrial ribosomal protein S34
8137202	0.000318	-0.172287	ZNF862	zinc finger protein 862
8094974	0.000319	-0.143967	OCIAD1	OCIA domain containing 1
8156761	0.00032	0.323169	NANS	N-acetylneuraminate synthase
7957008	0.00032	-0.188482	CPSF6	cleavage and polyadenylation specific factor 6
8025421	0.00032	0.18429	2021-03-02	membrane associated ring-CH-type finger 2
7949765	0.000323	0.200881	PPP1CA	protein phosphatase 1 catalytic subunit alpha
7966760	0.000323	-0.343294	FBXO21	F-box protein 21
8165711	0.000323	-0.318361	PLCXD1	phosphatidylinositol specific phospholipase C X domain containing 1
7966829	0.000323	0.231869	WSB2	WD repeat and SOCS box containing 2
7973530	0.000323	0.224343	PCK2	phosphoenolpyruvate carboxykinase 2, mitochondrial
8017019	0.000324	0.306627	MTMR4	myotubularin related protein 4
8035773	0.000324	-0.172109	ZNF506	zinc finger protein 506
8143070	0.000324	-0.300042	WDR91	WD repeat domain 91
8000184	0.000325	0.501662	IGSF6	immunoglobulin superfamily member 6
8066482	0.000326	0.0938132	WFDC5	WAP four-disulfide core domain 5
8083656	0.000327	0.226271	MFSD1	major facilitator superfamily domain containing 1
8144416	0.000328	-0.35833	LINC00965///LINC00965	long intergenic non-protein coding RNA 965///long intergenic non-protein coding RNA 965
8144418	0.000328	-0.35833	LINC00965///LINC00965	long intergenic non-protein coding RNA 965///long intergenic non-protein coding RNA 965
8144490	0.000328	-0.35833	LINC00965///LINC00965	long intergenic non-protein coding RNA 965///long intergenic non-protein coding RNA 965
8144492	0.000328	-0.35833	LINC00965///LINC00965	long intergenic non-protein coding RNA 965///long intergenic non-protein coding RNA 965
7956251	0.000328	0.0821801	IL23A	interleukin 23 subunit alpha
7955464	0.00033	0.201567	DAZAP2	DAZ associated protein 2
8116297	0.000331	-0.139987	HNRNPH1	heterogeneous nuclear ribonucleoprotein H1 (H)
8029884	0.000331	0.169533	SAE1	SUMO1 activating enzyme subunit 1
7943158	0.000332	-0.424785	SCARNA9	small Cajal body-specific RNA 9
7925089	0.000333	-0.207102	PCNX2	pecanex homolog 2 (Drosophila)
7960666	0.000333	0.164188	ZNF384	zinc finger protein 384
8061715	0.000333	0.132846	KIF3B	kinesin family member 3B
8076403	0.000334	0.31864	NAGA	alpha-N-acetylgalactosaminidase
8095566	0.000335	-0.186117	MOB1B	MOB kinase activator 1B
7899462	0.000338	0.352214	RCC1///SNHG3///RCC1	regulator of chromosome condensation 1///small nucleolar RNA host gene 3///regulator of chromosome condensation 1
8068833	0.000338	-0.240308	PDE9A	phosphodiesterase 9A
7904967	0.000338	-0.662709	RNVU1-19	RNA, variant U1 small nuclear 19
8167957	0.00034	-0.116864	ZC3H12B	zinc finger CCCH-type containing 12B
8022803	0.00034	-0.374535	GAREM1	GRB2 associated regulator of MAPK1 subtype 1
7935660	0.000341	-0.250506	DNMBP	dynamin binding protein
8178884	0.000342	-0.351962	HLA-DMA	major histocompatibility complex, class II, DM alpha
8180086	0.000342	-0.351962	HLA-DMA	major histocompatibility complex, class II, DM alpha
7952768	0.000343	0.180393	SNX19	sorting nexin 19
7927095	0.000344	0.292997	LOC100134822///LINC00266-1///PCMTD2	uncharacterized LOC100134822///long intergenic non-protein coding RNA 266-1///protein-L-isoaspartate (D-aspartate) O-methyltransferase domain containing 2
7901110	0.000345	0.230059	AKR1A1	aldo-keto reductase family 1 member A1
7952953	0.000345	-0.164105	WNK1	WNK lysine deficient protein kinase 1
8010248	0.000346	0.290282	AFMID	arylformamidase
7906954	0.000347	-0.290183	PBX1	PBX homeobox 1
7968761	0.00035	-0.201587	NAA16	N(alpha)-acetyltransferase 16, NatA auxiliary subunit
7936516	0.00035	-0.151744	HSPA12A	heat shock protein family A (Hsp70) member 12A
8125775	0.00035	0.305436	UQCC2	ubiquinol-cytochrome c reductase complex assembly factor 2
8014755	0.000353	0.426945	SNORA21	small nucleolar RNA, H/ACA box 21
7955810	0.000353	0.158781	PRR13	proline rich 13
8040045	0.000353	-0.16105	COLEC11	collectin subfamily member 11
7915500	0.000354	0.292236	C1orf210	chromosome 1 open reading frame 210
7931353	0.000355	0.339975	PTPRE	protein tyrosine phosphatase, receptor type E
8156923	0.000357	-0.451252	PLPPR1	phospholipid phosphatase related 1
8064100	0.000357	-0.288473	PPDPF	pancreatic progenitor cell differentiation and proliferation factor
7953569	0.000358	0.347417	PTPN6	protein tyrosine phosphatase, non-receptor type 6
8162264	0.000358	-0.212963	AUH	AU RNA binding methylglutaconyl-CoA hydratase
8089029	0.000358	0.180774	DHFR2	dihydrofolate reductase 2
8070010	0.000358	0.172765	SYNJ1	synaptojanin 1
8023889	0.000358	0.139681	MBP	myelin basic protein
7914361	0.000359	-0.139879	COL16A1	collagen type XVI alpha 1 chain
8066266	0.00036	0.418674	MAFB	MAF bZIP transcription factor B
7940333	0.000361	1.03372	MS4A15	membrane spanning 4-domains A15
7928653	0.000363	0.0757213	NUTM2B///NUTM2D///NUTM2A///NUTM2G///NUTM2F	NUT family member 2B///NUT family member 2D///NUT family member 2A///NUT family member 2G///NUT family member 2F
7935528	0.000363	-0.384436	SFRP5	secreted frizzled related protein 5
8121794	0.000364	0.438215	SMPDL3A	sphingomyelin phosphodiesterase acid like 3A
7947969	0.000364	-0.150773	FNBP4	formin binding protein 4
8044640	0.000364	-0.195877	PGM5P2///PGM5	phosphoglucomutase 5 pseudogene 2///phosphoglucomutase 5
8082788	0.000365	0.142169	CDV3	CDV3 homolog
8175016	0.000365	-0.705198	APLN	apelin
7911155	0.000365	-0.22199	SCCPDH	saccharopine dehydrogenase (putative)
7924619	0.000365	-0.404001	ENAH	enabled homolog (Drosophila)
8114845	0.000366	-0.231108	PRELID2	PRELI domain containing 2
7910198	0.000369	-0.222973	ZNF678	zinc finger protein 678
8012028	0.00037	0.112111	ASGR2	asialoglycoprotein receptor 2
8096425	0.00037	-0.205539	CCSER1	coiled-coil serine rich protein 1
7996908	0.00037	-0.212962	SNTB2	syntrophin beta 2
7899018	0.000371	-0.145062	TMEM57	transmembrane protein 57
7934753	0.000371	0.308855	EIF5AL1///EIF5A	eukaryotic translation initiation factor 5A-like 1///eukaryotic translation initiation factor 5A
7904158	0.000374	-0.371384	OLFML3	olfactomedin like 3
8175444	0.000374	-0.101396	FGF13	fibroblast growth factor 13
8019622	0.000376	0.338405	TMEM106A	transmembrane protein 106A
8095868	0.000378	-0.414851	LOC100131826	TSSP3028
8048595	0.000378	0.262311	GMPPA	GDP-mannose pyrophosphorylase A
7999233	0.000381	0.185149	GLYR1	glyoxylate reductase 1 homolog
8091103	0.000382	-0.28477	TFDP2	transcription factor Dp-2
8009243	0.000383	0.422925	MILR1///MILR1	mast cell immunoglobulin like receptor 1///mast cell immunoglobulin like receptor 1
8010295	0.000383	-0.280666	ENGASE	endo-beta-N-acetylglucosaminidase
7996455	0.000383	0.226634	E2F4	E2F transcription factor 4
8098822	0.000384	-0.0892001	DGKQ	diacylglycerol kinase theta
8026193	0.000385	0.199474	C19orf53	chromosome 19 open reading frame 53
8029098	0.000385	0.582324	CEACAM6	carcinoembryonic antigen related cell adhesion molecule 6
7928800	0.000385	-0.210208	CCSER2	coiled-coil serine rich protein 2
7971661	0.000385	0.398722	MIR15A	microRNA 15a
8104944	0.000386	-0.15069	NIPBL	NIPBL, cohesin loading factor
8081537	0.000388	-0.572126	TRAT1	T cell receptor associated transmembrane adaptor 1
7984641	0.000388	-0.147285	ARIH1	ariadne RBR E3 ubiquitin protein ligase 1
8179648	0.000389	-0.181927	GNL1	G protein nucleolar 1 (putative)
7961702	0.00039	-0.237834	KCNJ8	potassium voltage-gated channel subfamily J member 8
8088065	0.00039	-0.22143	SFMBT1	Scm-like with four mbt domains 1
8085914	0.000391	-0.410872	SLC4A7	solute carrier family 4 member 7
8019765	0.000394	0.26067	ARHGDIA	Rho GDP dissociation inhibitor alpha
8147503	0.000399	-0.274482	LAPTM4B	lysosomal protein transmembrane 4 beta
8086150	0.0004	-0.21424	LRRFIP2	LRR binding FLII interacting protein 2
8004057	0.0004	0.226767	KIF1C	kinesin family member 1C
8149216	0.0004	-0.353044	LINC00965///LINC00965	long intergenic non-protein coding RNA 965///long intergenic non-protein coding RNA 965
7918050	0.000402	0.206328	RPSAP36///RPSAP19///RPSAP9///RPSAP58///RPSAP15///RPSA	ribosomal protein SA pseudogene 36///ribosomal protein SA pseudogene 19///ribosomal protein SA pseudogene 9///ribosomal protein SA pseudogene 58///ribosomal protein SA pseudogene 15///ribosomal protein SA
8012924	0.000403	-0.14878	TVP23C	trans-golgi network vesicle protein 23 homolog C (S. cerevisiae)
7916229	0.000403	-0.334771	ECHDC2	enoyl-CoA hydratase domain containing 2
7900365	0.000404	-0.461963	MFSD2A///MFSD2A	major facilitator superfamily domain containing 2A///major facilitator superfamily domain containing 2A
8065569	0.000404	0.273555	BCL2L1	BCL2 like 1
7908779	0.000404	0.182308	RNPEP	arginyl aminopeptidase
8153262	0.000405	-0.277487	SLC45A4	solute carrier family 45 member 4
8044933	0.000405	-0.133429	GLI2	GLI family zinc finger 2
7997192	0.000406	0.591065	HPR	haptoglobin-related protein
8014551	0.000407	-0.186429	SYNRG	synergin, gamma
7967318	0.000408	-0.488249	HCAR2	hydroxycarboxylic acid receptor 2
8065416	0.000409	-0.18533	CST2	cystatin SA
8028104	0.000411	-0.488442	HCST	hematopoietic cell signal transducer
8060225	0.000411	0.184342	HDLBP	high density lipoprotein binding protein
8051573	0.000412	0.214677	CDC42EP3	CDC42 effector protein 3
7974689	0.000414	-0.25594	DACT1	dishevelled binding antagonist of beta catenin 1
8141425	0.000414	0.168165	TAF6	TATA-box binding protein associated factor 6
8047467	0.000414	-0.235297	CDK15	cyclin dependent kinase 15
8067055	0.000416	-0.277329	ATP9A	ATPase phospholipid transporting 9A (putative)
7927606	0.000416	-0.338249	PRKG1	protein kinase, cGMP-dependent, type I
8008834	0.000417	0.168109	CLTC	clathrin heavy chain
7961829	0.00042	0.510761	BCAT1	branched chain amino acid transaminase 1
8149165	0.000422	-0.353973	LINC00965///LINC00965	long intergenic non-protein coding RNA 965///long intergenic non-protein coding RNA 965
8149167	0.000422	-0.353973	LINC00965///LINC00965	long intergenic non-protein coding RNA 965///long intergenic non-protein coding RNA 965
7987163	0.000422	0.624022	FMN1	formin 1
8140828	0.000422	-0.180446	SRI	sorcin
7992337	0.000424	0.21244	HN1L	hematological and neurological expressed 1 like
8123767	0.000426	0.214503	SSR1	signal sequence receptor subunit 1
8034837	0.000427	-0.400213	DNAJB1	DnaJ heat shock protein family (Hsp40) member B1
8051583	0.000429	0.976399	CYP1B1	cytochrome P450 family 1 subfamily B member 1
8036302	0.000429	-0.165123	LINC00665	long intergenic non-protein coding RNA 665
8031629	0.000432	0.166172	ZSCAN5B///ZSCAN5A	zinc finger and SCAN domain containing 5B///zinc finger and SCAN domain containing 5A
8149389	0.000433	0.261847	FAM86DP///FAM86B2///FAM86FP///FAM86C2P///EEF2KMT///FAM86B1///FAM86C1	family with sequence similarity 86, member D, pseudogene///family with sequence similarity 86 member B2///family with sequence similarity 86, member A pseudogene///family with sequence similarity 86, member A pseudogene///eukaryotic elongation factor 2 lysine methyltransferase///family with sequence similarity 86 member B1///family with sequence similarity 86 member C1
8109612	0.000433	0.315773	ADRA1B	adrenoceptor alpha 1B
8121838	0.000434	-0.301021	TPD52L1	tumor protein D52-like 1
8130645	0.000436	-0.14959	PARK2	parkin RBR E3 ubiquitin protein ligase
7970162	0.000436	-0.335722	ATP11A	ATPase phospholipid transporting 11A
7923489	0.000437	0.195376	KLHL12	kelch like family member 12
8176286	0.000437	-0.35304	PLCXD1	phosphatidylinositol specific phospholipase C X domain containing 1
8148315	0.000438	-0.127128	POU5F1B	POU class 5 homeobox 1B
8149383	0.000438	-0.0709425	FAM90A2P///FAM90A10P///FAM90A7P///FAM90A25P///FAM90A1	family with sequence similarity 90, member A2 pseudogene///putative protein FAM90A10///putative protein FAM90A7///family with sequence similarity 90, member A7 pseudogene///family with sequence similarity 90 member A1
7945803	0.000438	0.221267	CARS	cysteinyl-tRNA synthetase
8160088	0.000439	-0.288183	MPDZ	multiple PDZ domain crumbs cell polarity complex component
7972723	0.00044	-0.295971	ARGLU1	arginine and glutamate rich 1
7909877	0.000441	0.377942	2021-03-01	mitochondrial amidoxime reducing component 1
8086949	0.000442	0.104793	CCDC51	coiled-coil domain containing 51
8084345	0.000443	0.189934	AP2M1	adaptor related protein complex 2 mu 1 subunit
8124008	0.000443	0.170856	MCUR1	mitochondrial calcium uniporter regulator 1
7933149	0.000446	0.0949104	RASGEF1A	RasGEF domain family member 1A
7996393	0.000447	-0.158021	CBFB	core-binding factor beta subunit
8109333	0.000447	0.480675	GPX3///GPX3	glutathione peroxidase 3///glutathione peroxidase 3
8048703	0.000448	0.284135	LLPH///LLPH-AS1///LLPH	LLP homolog, long-term synaptic facilitation///LLPH antisense RNA 1 (head to head)///LLP homolog, long-term synaptic facilitation
8020919	0.000449	0.167493	C18orf21	chromosome 18 open reading frame 21
8151684	0.000449	-0.22999	MMP16	matrix metallopeptidase 16
8013965	0.00045	0.288809	SSH2	slingshot protein phosphatase 2
8014591	0.00045	-0.29285	HNF1B	HNF1 homeobox B
8013384	0.000451	0.342994	ALDH3A1	aldehyde dehydrogenase 3 family member A1
8027018	0.000452	0.164543	KXD1	KxDL motif containing 1
7939383	0.000452	-0.42762	PRR5L	proline rich 5 like
7898211	0.000454	0.192427	DDI2///RSC1A1	DNA damage inducible 1 homolog 2///regulatory solute carrier protein, family 1, member 1
7945283	0.000454	0.191364	ACAD8	acyl-CoA dehydrogenase family member 8
8125537	0.000454	-0.343228	HLA-DMA	major histocompatibility complex, class II, DM alpha
8130916	0.000455	-0.190333	PHF10	PHD finger protein 10
8168976	0.000456	-0.199979	ARMCX5-GPRASP2///GPRASP2	ARMCX5-GPRASP2 readthrough///G protein-coupled receptor associated sorting protein 2
8142415	0.000456	-0.203763	BMT2	base methyltransferase of 25S rRNA 2 homolog
8067157	0.000456	-0.160231	CBLN4	cerebellin 4 precursor
8043480	0.000457	-0.601811	IGKC	immunoglobulin kappa constant
8153625	0.000457	0.101563	OPLAH	5-oxoprolinase (ATP-hydrolysing)
7960757	0.00046	0.254298	C1RL	complement C1r subcomponent like
7920839	0.00046	0.224483	RIT1	Ras like without CAAX 1
7983157	0.000462	0.202928	TMEM62	transmembrane protein 62
8000716	0.000465	-0.192929	SEZ6L2	seizure related 6 homolog like 2
8138128	0.000466	0.128331	CCZ1B///CCZ1	CCZ1 homolog B, vacuolar protein trafficking and biogenesis associated///CCZ1 homolog, vacuolar protein trafficking and biogenesis associated
7912750	0.000469	-0.23147	FBXO42	F-box protein 42
8070701	0.00047	0.234508	CSTB	cystatin B
8042337	0.00047	0.159362	ACTR2	ARP2 actin related protein 2 homolog
7964145	0.000472	0.188143	TIMELESS	timeless circadian clock
8056890	0.000472	-0.463442	CHN1	chimerin 1
8164452	0.000475	0.177062	ZDHHC12	zinc finger DHHC-type containing 12
8054766	0.000475	0.113518	ACR	acrosin
8060705	0.000476	0.167424	MAVS	mitochondrial antiviral signaling protein
8085220	0.000477	0.132214	TADA3	transcriptional adaptor 3
8019031	0.000478	0.223555	TBC1D16	TBC1 domain family member 16
8064208	0.000479	0.193382	DNAJC5	DnaJ heat shock protein family (Hsp40) member C5
8030721	0.00048	-0.141381	CLEC11A	C-type lectin domain family 11 member A
8143433	0.000482	0.183539	MRPS33	mitochondrial ribosomal protein S33
8090133	0.000486	-0.245485	CCDC14	coiled-coil domain containing 14
8154416	0.000486	-0.236521	CCDC171	coiled-coil domain containing 171
8063074	0.000487	0.155349	ZSWIM1	zinc finger SWIM-type containing 1
7980316	0.00049	-0.713872	TGFB3	transforming growth factor beta 3
8053735	0.000492	-0.57341	IGKC	immunoglobulin kappa constant
7971350	0.000493	-0.204106	TSC22D1	TSC22 domain family member 1
7912898	0.000493	0.180805	ATP13A2	ATPase 13A2
8124240	0.000493	0.139853	KIAA0319	KIAA0319
7962151	0.000493	-0.199999	DENND5B	DENN domain containing 5B
7915609	0.000497	0.176381	TCTEX1D4	Tctex1 domain containing 4
7940046	0.000497	0.138895	CLP1	cleavage and polyadenylation factor I subunit 1
8045336	0.000498	0.326216	GPR39	G protein-coupled receptor 39
7988767	0.000498	0.104407	CYP19A1	cytochrome P450 family 19 subfamily A member 1
8030796	0.000498	-0.263463	SIGLEC17P	sialic acid binding Ig like lectin 17, pseudogene
8116980	0.000498	0.454104	RNF182	ring finger protein 182
8115181	0.0005	0.156855	DCTN4	dynactin subunit 4
7908978	0.000505	-0.156901	ZC3H11A	zinc finger CCCH-type containing 11A
8027254	0.000506	-0.411343	ZNF90	zinc finger protein 90
7992402	0.000506	0.261704	NDUFB10	NADH:ubiquinone oxidoreductase subunit B10
7959786	0.000509	0.222106	AACS	acetoacetyl-CoA synthetase
8127854	0.000509	0.425525	ME1	malic enzyme 1
7984932	0.000512	-0.119622	SCAMP5	secretory carrier membrane protein 5
7902023	0.000513	-0.394919	RAVER2	ribonucleoprotein, PTB binding 2
7943051	0.000513	-0.147378	NAALAD2	N-acetylated alpha-linked acidic dipeptidase 2
8037205	0.000514	0.333108	CEACAM1	carcinoembryonic antigen related cell adhesion molecule 1
8121257	0.000514	-0.550771	PRDM1	PR/SET domain 1
7918857	0.000514	-0.349697	TSPAN2	tetraspanin 2
8101429	0.000516	0.441395	PLAC8	placenta specific 8
8154476	0.000516	-0.131658	SH3GL2	SH3 domain containing GRB2 like 2, endophilin A1
8137054	0.000517	-0.138358	CUL1	cullin 1
8145055	0.000517	-0.581616	BMP1	bone morphogenetic protein 1
8161024	0.000517	-0.393795	RMRP	RNA component of mitochondrial RNA processing endoribonuclease
7935910	0.000518	-0.206556	MGEA5	meningioma expressed antigen 5 (hyaluronidase)
8085481	0.000518	0.133284	CHCHD4	coiled-coil-helix-coiled-coil-helix domain containing 4
8026895	0.000518	0.1836	CCDC124	coiled-coil domain containing 124
8123520	0.000518	0.242797	LINC01000///LINC00266-1///PCMTD2	long intergenic non-protein coding RNA 1000///long intergenic non-protein coding RNA 266-1///protein-L-isoaspartate (D-aspartate) O-methyltransferase domain containing 2
8088535	0.000519	0.158853	PSMD6	proteasome 26S subunit, non-ATPase 6
7991296	0.000519	-0.0819732	KIF7	kinesin family member 7
8147777	0.000525	-0.199526	CTHRC1	collagen triple helix repeat containing 1
7938485	0.000529	-0.352871	MICAL2	microtubule associated monooxygenase, calponin and LIM domain containing 2
8045604	0.000531	-0.270767	MBD5	methyl-CpG binding domain protein 5
8007949	0.000531	-0.22833	EFCAB13	EF-hand calcium binding domain 13
8102232	0.000531	-0.385114	LEF1	lymphoid enhancer binding factor 1
7939884	0.000531	0.104634	TRIM49C///TRIM49B///TRIM49	tripartite motif containing 49C///tripartite motif containing 49B///tripartite motif containing 49
8144420	0.000532	-0.346883	LINC00965///LINC00965	long intergenic non-protein coding RNA 965///long intergenic non-protein coding RNA 965
8144494	0.000532	-0.346883	LINC00965///LINC00965	long intergenic non-protein coding RNA 965///long intergenic non-protein coding RNA 965
8041820	0.000536	-0.175647	SOCS5	suppressor of cytokine signaling 5
8089988	0.000537	0.249021	CCDC58	coiled-coil domain containing 58
7998129	0.000537	0.174433	POLR3K	RNA polymerase III subunit K
7912112	0.000537	0.203421	DNAJC11	DnaJ heat shock protein family (Hsp40) member C11
8043438	0.000538	-0.936451	IGKC	immunoglobulin kappa constant
8109620	0.000538	0.181963	TTC1	tetratricopeptide repeat domain 1
7928630	0.000539	0.309228	EIF5AL1///EIF5A	eukaryotic translation initiation factor 5A-like 1///eukaryotic translation initiation factor 5A
8095221	0.000539	0.372722	PAICS	phosphoribosylaminoimidazole carboxylase; phosphoribosylaminoimidazolesuccinocarboxamide synthase
8019263	0.000539	0.233041	ARHGDIA	Rho GDP dissociation inhibitor alpha
8018189	0.000539	0.503087	CD300E	CD300e molecule
8052698	0.00054	0.236835	C1D	C1D nuclear receptor corepressor
7952305	0.000542	-0.268915	BMPR1A	bone morphogenetic protein receptor type 1A
7902104	0.000543	-0.268049	PDE4B	phosphodiesterase 4B
7903908	0.000543	0.1919	CEPT1	choline/ethanolamine phosphotransferase 1
7946087	0.000545	-0.223486	OR52H1	olfactory receptor family 52 subfamily H member 1
8108192	0.000545	0.0701807	C5orf66	chromosome 5 open reading frame 66
8046542	0.000546	-0.10106	HOXD9	homeobox D9
7952145	0.000548	0.5057	HYOU1	hypoxia up-regulated 1
7923426	0.000549	0.192977	UBE2T	ubiquitin conjugating enzyme E2 T
8160040	0.000549	-0.423737	PTPRD	protein tyrosine phosphatase, receptor type D
8060895	0.000549	-0.212339	RNU105B	RNA, U105B small nucleolar
7978343	0.000552	-0.135974	CMA1	chymase 1
8077323	0.000553	-0.311991	CNTN4	contactin 4
8147580	0.000555	-0.125537	VPS13B	vacuolar protein sorting 13 homolog B
7971444	0.000555	-0.958661	CPB2	carboxypeptidase B2
7954245	0.000556	-0.301375	PLEKHA5	pleckstrin homology domain containing A5
7982845	0.000556	0.182441	VPS18	VPS18, CORVET/HOPS core subunit
7953395	0.000558	0.204774	COPS7A	COP9 signalosome subunit 7A
8140782	0.000558	-0.684146	ABCB1	ATP binding cassette subfamily B member 1
8169272	0.000562	0.20017	ATG4A	autophagy related 4A cysteine peptidase
8149361	0.000563	-0.0667948	FAM90A2P///FAM90A10P///FAM90A7P///FAM90A25P///FAM90A1	family with sequence similarity 90, member A2 pseudogene///putative protein FAM90A10///putative protein FAM90A7///family with sequence similarity 90, member A7 pseudogene///family with sequence similarity 90 member A1
8011945	0.000564	-0.176037	KIAA0753	KIAA0753
8055038	0.000564	0.259875	LIMS2	LIM zinc finger domain containing 2
7913415	0.000565	-0.178605	USP48	ubiquitin specific peptidase 48
8076463	0.000566	-0.149486	RRP7BP	ribosomal RNA processing 7 homolog B, pseudogene
8078442	0.000567	-0.44208	CCR4	C-C motif chemokine receptor 4
8043848	0.000569	0.171385	MRPL30	mitochondrial ribosomal protein L30
8050846	0.000569	-0.187659	DTNB	dystrobrevin beta
8036232	0.00057	0.101014	SYNE4	spectrin repeat containing nuclear envelope family member 4
7944656	0.000574	0.276065	SC5D	sterol-C5-desaturase
7940561	0.000574	0.217137	FEN1	flap structure-specific endonuclease 1
8105596	0.000575	-0.487765	RGS7BP	regulator of G-protein signaling 7 binding protein
8041644	0.000575	-0.560711	PLEKHH2	pleckstrin homology, MyTH4 and FERM domain containing H2
8058591	0.000575	-0.643396	ACADL	acyl-CoA dehydrogenase, long chain
7923378	0.000577	-0.241116	CSRP1	cysteine and glycine rich protein 1
8105104	0.000578	0.184628	C5orf51	chromosome 5 open reading frame 51
8150714	0.000578	-0.264784	PCMTD1	protein-L-isoaspartate (D-aspartate) O-methyltransferase domain containing 1
8146957	0.000583	-1.12313	PI15	peptidase inhibitor 15
8099467	0.000583	0.192158	FGFBP1	fibroblast growth factor binding protein 1
8063793	0.000584	0.182062	MIR646HG	MIR646 host gene
8096440	0.000586	0.0688605	GRID2	glutamate ionotropic receptor delta type subunit 2
7985134	0.000588	0.232023	IDH3A	isocitrate dehydrogenase 3 (NAD(+)) alpha
7911529	0.000589	-0.260855	MXRA8	matrix remodeling associated 8
8047692	0.00059	-0.378588	CTLA4	cytotoxic T-lymphocyte associated protein 4
7938396	0.000593	0.360127	AMPD3	adenosine monophosphate deaminase 3
7989725	0.000593	-0.145804	PDCD7	programmed cell death 7
8101616	0.000593	-0.0780928	C4orf36	chromosome 4 open reading frame 36
7956470	0.000594	0.211539	MBD6	methyl-CpG binding domain protein 6
7965873	0.000597	-0.618389	IGF1	insulin like growth factor 1
7981972	0.000598	-0.129293	SNORD116-12	small nucleolar RNA, C/D box 116-12
8054377	0.000599	-0.267279	FHL2	four and a half LIM domains 2
7943577	0.0006	0.138774	RAB39A	RAB39A, member RAS oncogene family
7999447	0.000601	0.144629	LOC400499	vitellogenin
8013906	0.000602	0.243208	TWF1	twinfilin actin binding protein 1
8174141	0.000603	-0.391246	BEX5	brain expressed X-linked 5
8022572	0.000603	0.168533	OSBPL1A	oxysterol binding protein like 1A
7905198	0.000606	0.155413	TARS2	threonyl-tRNA synthetase 2, mitochondrial (putative)
8138647	0.000606	0.100053	C7orf31	chromosome 7 open reading frame 31
8101788	0.000609	-0.239355	UNC5C	unc-5 netrin receptor C
8156750	0.000611	0.1609	ANP32B	acidic nuclear phosphoprotein 32 family member B
8164587	0.000612	0.13722	TOR1A	torsin family 1 member A
8178590	0.000617	-0.225878	DDAH2	dimethylarginine dimethylaminohydrolase 2
8179819	0.000617	-0.225878	DDAH2	dimethylarginine dimethylaminohydrolase 2
8024798	0.000621	0.132508	CCDC94	coiled-coil domain containing 94
8021228	0.000621	-0.1401	SMAD4	SMAD family member 4
7961059	0.000621	-0.444871	KLRB1	killer cell lectin like receptor B1
7905589	0.000624	0.17423	CHTOP	chromatin target of PRMT1
7956785	0.000624	0.311386	XPOT	exportin for tRNA
8172813	0.000624	-0.199991	FAM156B///FAM156A	family with sequence similarity 156 member B///family with sequence similarity 156 member A
8179351	0.000626	0.55404	CFB	complement factor B
8032214	0.000629	-0.11039	GAMT	guanidinoacetate N-methyltransferase
7973875	0.00063	-0.0526691	NPAS3	neuronal PAS domain protein 3
8139746	0.000632	-0.0746548	PHKG1	phosphorylase kinase catalytic subunit gamma 1
8073096	0.000632	-0.125371	APOBEC3H	apolipoprotein B mRNA editing enzyme catalytic subunit 3H
8005097	0.000634	0.241522	HS3ST3B1	heparan sulfate-glucosamine 3-sulfotransferase 3B1
7945460	0.000634	-0.141636	MIR210	microRNA 210
8169717	0.000635	-0.101279	GRIA3	glutamate ionotropic receptor AMPA type subunit 3
7902527	0.000637	-0.287576	PTGFR	prostaglandin F receptor
8139131	0.00064	0.125334	AMPH	amphiphysin
8066609	0.00064	0.109524	SPATA25	spermatogenesis associated 25
[truncated: 20,197 more rows]
